# Supplementary material for: Lay provider HIV testing: A promising strategy to reach the undiagnosed key populations in Vietnam
Source: PLoS One. 2018 Dec 31;13(12):e0210063. doi: 10.1371/journal.pone.0210063 (PMC6312239; doi:10.1371/journal.pone.0210063)
Supplement: S1 Dataset — (XLSX) [file pone.0210063.s005.xlsx]

## Sheet: Dataset_Lay testing_VN
i3	i4	i5	e17	i6_Round	i61	i7	a1	a2	a3	a3_other	a4	b1	b2	b3	b3_other	b4	b5	b5_other	b6	b6_income	b7	b7_other	b8	b9	b10	c1	c21	c22	c23	c24	c25	c26	c27	c28	c29	c210	c211	c288	c2_other	c31	c32	c33	c34	c35	c36	c37	c38	c39	c310
2	24	23	1	1	1	#NULL!	0	#NULL!	#NULL!	#NULL!	#NULL!	1	1996	1	#NULL!	4	8	#NULL!	99	#NULL!	1	#NULL!	0	99	1	0	0	0	0	0	0	0	0	0	0	0	0	0	#NULL!	0	1	0	0	0	0	1	0	1	0
2	20	3	1	1	2	#NULL!	0	#NULL!	#NULL!	#NULL!	#NULL!	2	1974	1	#NULL!	4	5	#NULL!	99	2000000	2	#NULL!	0	2	0	0	0	0	0	0	0	0	0	0	0	0	0	0	#NULL!	0	1	0	0	0	0	1	0	0	0
4	1	2	1	1	1	#NULL!	0	#NULL!	#NULL!	#NULL!	#NULL!	2	1996	1	#NULL!	5	6	#NULL!	99	2000000	1	#NULL!	0	2	0	1	0	0	1	0	0	0	0	0	0	0	0	0	#NULL!	1	0	0	0	0	0	0	0	0	0
1	18	16	1	1	2	#NULL!	0	#NULL!	#NULL!	#NULL!	#NULL!	1	1996	2	#NULL!	3	1	#NULL!	99	3000000	1	#NULL!	0	99	1	1	1	1	0	0	0	0	0	0	0	0	0	0	#NULL!	0	1	1	0	0	0	0	0	0	0
4	2	1	1	2	1	#NULL!	0	#NULL!	#NULL!	#NULL!	#NULL!	1	1992	1	#NULL!	5	3	#NULL!	99	3000000	1	#NULL!	0	0	0	1	0	0	0	0	0	0	0	1	0	0	0	0	#NULL!	1	0	1	1	1	1	1	0	1	0
1	19	10	1	1	2	#NULL!	0	#NULL!	#NULL!	#NULL!	#NULL!	2	1968	2	#NULL!	2	1	#NULL!	99	#NULL!	2	#NULL!	0	2	0	0	0	0	0	0	0	0	0	0	0	0	0	0	#NULL!	0	1	0	1	0	0	0	0	1	0
1	18	15	1	1	2	#NULL!	0	#NULL!	#NULL!	#NULL!	#NULL!	1	1960	4	#NULL!	1	1	#NULL!	99	#NULL!	2	#NULL!	0	99	1	0	0	0	0	0	0	0	0	0	0	0	0	0	#NULL!	0	0	0	0	0	0	0	0	1	0
1	17	4	1	1	2	#NULL!	0	#NULL!	#NULL!	#NULL!	#NULL!	1	1980	2	#NULL!	2	1	#NULL!	99	1500000	1	#NULL!	0	99	1	0	0	0	0	0	0	0	0	0	0	0	0	0	#NULL!	0	1	0	1	0	1	0	0	1	0
1	17	4	1	1	2	#NULL!	0	#NULL!	#NULL!	#NULL!	#NULL!	2	1980	2	#NULL!	3	1	#NULL!	99	500000	2	#NULL!	0	2	1	0	0	0	0	0	0	0	0	0	0	0	0	0	#NULL!	0	0	0	0	0	0	0	0	1	0
2	22	18	1	1	2	#NULL!	1	0	2	#NULL!	2	2	1984	2	#NULL!	3	1	#NULL!	99	#NULL!	2	#NULL!	0	2	0	1	1	1	1	0	1	0	0	1	0	0	1	0	#NULL!	1	1	1	1	1	1	1	1	0	1
1	17	4	1	2	2	#NULL!	1	0	7	#NULL!	2	1	1991	2	#NULL!	2	1	#NULL!	99	1500000	1	#NULL!	0	99	1	1	1	1	0	0	0	0	0	0	0	0	1	0	#NULL!	0	1	0	1	0	0	0	0	0	0
1	17	5	1	1	1	#NULL!	1	1	1	#NULL!	2	1	1979	1	#NULL!	4	8	#NULL!	99	500000	4	#NULL!	0	99	1	1	1	1	1	0	0	0	0	0	0	0	0	0	#NULL!	1	0	0	1	1	0	0	0	1	1
1	17	4	1	2	2	#NULL!	1	1	7	#NULL!	2	1	1972	2	#NULL!	1	1	#NULL!	99	1200000	2	#NULL!	0	99	1	1	1	1	0	0	0	0	0	0	0	1	1	0	#NULL!	0	1	0	1	0	0	0	0	0	0
2	24	24	1	1	1	#NULL!	0	#NULL!	#NULL!	#NULL!	#NULL!	2	1978	1	#NULL!	2	8	#NULL!	99	2000000	2	#NULL!	0	2	0	0	0	0	0	0	0	0	0	0	0	0	0	0	#NULL!	0	0	0	0	1	0	1	0	1	0
4	1	4	1	2	1	#NULL!	0	#NULL!	#NULL!	#NULL!	#NULL!	1	1995	1	#NULL!	3	4	#NULL!	99	4500000	1	#NULL!	0	0	0	0	0	0	0	0	0	0	0	0	0	0	0	0	#NULL!	0	0	0	0	0	0	0	0	0	0
4	5	2	1	2	1	#NULL!	0	#NULL!	#NULL!	#NULL!	#NULL!	1	1992	1	#NULL!	3	5	#NULL!	99	3500000	2	#NULL!	0	99	0	1	1	0	0	0	0	0	0	0	0	0	0	0	#NULL!	0	0	0	0	0	0	0	0	0	0
4	7	4	1	2	1	#NULL!	0	#NULL!	#NULL!	#NULL!	#NULL!	1	1995	1	#NULL!	5	6	#NULL!	99	2000000	1	#NULL!	0	0	0	1	1	0	0	0	0	0	0	0	0	0	0	0	#NULL!	1	0	0	0	0	0	1	1	0	0
4	3	4	1	2	1	#NULL!	0	#NULL!	#NULL!	#NULL!	#NULL!	1	1992	1	#NULL!	4	8	#NULL!	99	4000000	1	#NULL!	0	0	0	0	0	0	0	0	0	0	0	0	0	0	0	0	#NULL!	0	0	1	0	0	0	1	0	1	0
4	8	3	1	2	1	#NULL!	0	#NULL!	#NULL!	#NULL!	#NULL!	1	1968	6	#NULL!	2	9	#NULL!	99	500000	1	#NULL!	0	99	1	1	0	0	1	0	0	0	0	0	0	0	0	0	#NULL!	0	1	0	0	0	0	0	0	0	0
1	19	8	1	2	2	#NULL!	0	#NULL!	#NULL!	#NULL!	#NULL!	2	1982	2	#NULL!	1	1	#NULL!	99	1500000	2	#NULL!	0	2	99	1	0	1	0	0	0	0	0	1	0	0	1	0	#NULL!	0	1	0	1	1	0	1	0	1	0
2	20	3	1	1	2	#NULL!	0	#NULL!	#NULL!	#NULL!	#NULL!	2	1988	1	#NULL!	4	4	#NULL!	99	3000000	1	#NULL!	99	2	0	1	1	1	0	0	0	0	0	0	0	0	0	0	#NULL!	1	0	0	0	0	0	1	0	1	0
2	22	16	1	2	2	#NULL!	0	#NULL!	#NULL!	#NULL!	#NULL!	1	1984	2	#NULL!	4	1	#NULL!	99	1000000	1	#NULL!	0	99	1	0	0	0	0	0	0	0	0	0	0	0	0	0	#NULL!	1	0	1	0	1	0	1	0	0	0
2	22	17	1	2	2	#NULL!	0	#NULL!	#NULL!	#NULL!	#NULL!	1	1983	2	#NULL!	3	8	#NULL!	99	4000000	2	#NULL!	0	99	1	0	0	0	0	0	0	0	0	0	0	0	0	0	#NULL!	0	1	0	1	0	0	0	0	1	0
1	19	6	1	2	2	#NULL!	0	#NULL!	#NULL!	#NULL!	#NULL!	2	1996	2	#NULL!	3	1	#NULL!	99	1000000	2	#NULL!	0	2	0	0	0	0	0	0	0	0	0	0	0	0	0	0	#NULL!	0	1	0	1	0	0	1	0	1	0
1	19	10	1	2	2	#NULL!	0	#NULL!	#NULL!	#NULL!	#NULL!	2	1992	2	#NULL!	2	1	#NULL!	99	#NULL!	2	#NULL!	0	2	0	0	0	0	0	0	0	0	0	0	0	0	0	0	#NULL!	0	1	1	1	0	0	1	0	1	0
4	9	2	1	2	1	#NULL!	0	#NULL!	#NULL!	#NULL!	#NULL!	2	1961	1	#NULL!	2	8	#NULL!	99	3500000	2	#NULL!	0	2	0	1	1	0	0	0	0	0	0	0	0	0	0	0	#NULL!	0	0	1	1	1	1	1	0	1	0
1	19	7	1	1	2	#NULL!	0	#NULL!	#NULL!	#NULL!	#NULL!	1	1989	4	#NULL!	1	1	#NULL!	99	7000000	4	#NULL!	0	99	99	0	0	0	0	0	0	0	0	0	0	0	0	0	#NULL!	0	0	0	1	0	0	1	0	1	0
2	22	14	1	1	2	#NULL!	0	#NULL!	#NULL!	#NULL!	#NULL!	1	1984	2	#NULL!	2	1	#NULL!	99	300000	2	#NULL!	0	99	1	0	0	0	0	0	0	0	0	0	0	0	0	0	#NULL!	0	0	0	1	1	0	1	0	1	0
4	4	3	1	2	1	#NULL!	0	#NULL!	#NULL!	#NULL!	#NULL!	1	1991	1	#NULL!	3	8	#NULL!	99	2500000	1	#NULL!	0	0	0	0	0	0	0	0	0	0	0	0	0	0	0	0	#NULL!	0	0	0	0	0	0	1	0	0	0
1	17	4	1	2	2	#NULL!	0	#NULL!	#NULL!	#NULL!	#NULL!	1	1977	2	#NULL!	2	1	#NULL!	99	850000	2	#NULL!	0	99	1	99	0	0	0	0	0	0	0	0	0	0	0	0	#NULL!	0	0	0	1	0	0	0	0	1	0
2	20	2	1	1	2	#NULL!	0	#NULL!	#NULL!	#NULL!	#NULL!	1	1987	2	#NULL!	3	8	#NULL!	99	600000	1	#NULL!	99	99	1	0	0	0	0	0	0	0	0	0	0	0	0	0	#NULL!	1	1	0	0	1	0	1	0	1	1
2	20	2	1	1	2	#NULL!	0	#NULL!	#NULL!	#NULL!	#NULL!	1	1988	2	#NULL!	3	8	#NULL!	99	700000	1	#NULL!	0	99	1	0	0	0	0	0	0	0	0	0	0	0	0	0	#NULL!	1	1	0	0	1	0	1	0	1	1
2	24	24	1	1	1	#NULL!	1	0	2	#NULL!	2	1	1991	1	#NULL!	5	2	#NULL!	99	11000000	1	#NULL!	0	99	0	0	0	0	0	0	0	0	0	0	0	0	0	0	#NULL!	0	0	0	0	0	0	0	0	0	0
1	19	7	1	1	2	#NULL!	1	0	4	#NULL!	99	1	1975	4	#NULL!	2	8	#NULL!	99	10000000	2	#NULL!	0	99	1	0	0	0	0	0	0	0	0	0	0	0	0	0	#NULL!	1	0	0	0	0	0	0	0	1	0
3	10	2	1	1	1	#NULL!	1	1	1	#NULL!	2	1	1991	1	#NULL!	5	5	#NULL!	99	10000000	1	#NULL!	0	0	0	1	1	0	0	0	0	1	1	0	0	0	0	0	#NULL!	0	1	0	0	0	1	0	0	0	0
1	17	3	1	2	2	#NULL!	1	1	1	#NULL!	2	2	1990	2	#NULL!	3	1	#NULL!	99	550000	3	#NULL!	1	2	0	1	0	1	1	0	0	0	0	1	0	0	1	0	#NULL!	0	1	0	1	1	0	1	0	1	1
1	17	4	1	2	2	#NULL!	1	1	7	#NULL!	2	1	1976	2	#NULL!	3	1	#NULL!	99	200000	2	#NULL!	0	99	1	0	0	0	0	0	0	0	0	0	0	0	0	0	#NULL!	0	1	0	1	0	0	0	0	1	0
1	17	4	1	2	2	#NULL!	1	1	7	#NULL!	2	1	1982	2	#NULL!	3	1	#NULL!	99	1400000	2	#NULL!	0	99	1	1	1	1	0	0	0	0	0	0	0	0	0	0	#NULL!	1	1	0	1	0	0	0	0	1	0
2	23	22	1	1	2	#NULL!	0	#NULL!	#NULL!	#NULL!	#NULL!	2	1989	1	#NULL!	4	8	#NULL!	99	2400000	2	#NULL!	0	2	1	1	1	1	1	0	0	0	0	0	0	1	0	0	#NULL!	1	1	0	1	0	1	0	0	1	0
1	18	11	1	1	2	#NULL!	0	#NULL!	#NULL!	#NULL!	#NULL!	1	1989	1	#NULL!	5	3	#NULL!	99	6000000	1	#NULL!	0	99	0	1	0	1	0	0	0	0	0	0	0	0	0	0	#NULL!	0	0	1	0	1	0	0	0	0	0
1	18	11	1	1	2	#NULL!	0	#NULL!	#NULL!	#NULL!	#NULL!	1	1986	4	#NULL!	5	3	#NULL!	99	12000000	2	#NULL!	0	99	0	0	0	0	0	0	0	0	0	0	0	0	0	0	#NULL!	1	1	1	0	0	0	0	0	0	0
4	8	3	1	1	1	#NULL!	0	#NULL!	#NULL!	#NULL!	#NULL!	1	1990	1	#NULL!	3	8	#NULL!	99	3000000	1	#NULL!	0	99	1	1	1	0	0	0	0	0	0	0	0	0	0	0	#NULL!	0	1	1	0	0	0	0	0	0	0
3	16	2	1	1	1	#NULL!	0	#NULL!	#NULL!	#NULL!	#NULL!	1	1994	1	#NULL!	5	6	#NULL!	99	8000000	1	#NULL!	0	0	0	1	1	0	0	0	0	0	0	0	0	0	0	0	#NULL!	0	0	0	1	0	1	0	0	0	0
2	24	24	1	2	1	#NULL!	0	#NULL!	#NULL!	#NULL!	#NULL!	1	1992	1	#NULL!	5	8	#NULL!	99	4500000	1	#NULL!	0	99	1	1	0	0	1	0	0	0	1	0	0	0	0	0	#NULL!	0	0	0	0	0	0	1	0	1	0
2	24	23	1	2	1	#NULL!	0	#NULL!	#NULL!	#NULL!	#NULL!	1	1990	1	#NULL!	5	2	#NULL!	99	5000000	1	#NULL!	0	99	1	0	0	0	0	0	0	0	0	0	0	0	0	0	#NULL!	1	1	1	0	0	1	1	0	0	0
4	1	4	1	1	1	#NULL!	0	#NULL!	#NULL!	#NULL!	#NULL!	1	1995	1	#NULL!	5	6	#NULL!	99	4500000	1	#NULL!	0	99	0	0	0	0	0	0	0	0	0	0	0	0	0	0	#NULL!	1	1	1	1	1	1	1	1	1	0
4	2	1	1	2	1	#NULL!	0	#NULL!	#NULL!	#NULL!	#NULL!	1	1993	1	#NULL!	5	5	#NULL!	99	7500000	1	#NULL!	0	0	0	1	0	0	1	0	0	0	0	0	0	0	0	0	#NULL!	1	1	1	0	1	1	0	0	0	1
4	2	3	1	1	1	#NULL!	0	#NULL!	#NULL!	#NULL!	#NULL!	1	1993	6	#NULL!	5	4	#NULL!	99	5000000	1	#NULL!	0	0	0	1	0	0	1	0	0	1	0	0	0	0	0	0	#NULL!	0	1	1	0	0	1	0	0	1	0
4	7	4	1	1	1	#NULL!	0	#NULL!	#NULL!	#NULL!	#NULL!	1	1992	1	#NULL!	5	6	#NULL!	99	7000000	1	#NULL!	0	99	0	1	0	0	0	0	0	0	1	0	0	0	0	0	#NULL!	0	0	0	1	0	0	1	0	1	0
1	18	11	1	2	2	#NULL!	0	#NULL!	#NULL!	#NULL!	#NULL!	2	1992	88	#NULL!	3	1	#NULL!	99	1500000	2	#NULL!	99	2	0	1	1	0	1	0	0	0	0	0	0	0	0	0	#NULL!	0	1	0	0	1	0	0	0	1	0
2	24	24	1	1	1	#NULL!	0	#NULL!	#NULL!	#NULL!	#NULL!	2	1989	1	#NULL!	4	8	#NULL!	99	4000000	2	#NULL!	0	2	0	1	1	0	0	0	0	0	0	0	0	0	0	0	#NULL!	1	1	0	0	0	0	0	0	0	0
4	8	3	1	1	1	#NULL!	0	#NULL!	#NULL!	#NULL!	#NULL!	2	1976	1	#NULL!	2	7	#NULL!	99	5000000	4	#NULL!	1	2	0	1	0	0	1	0	0	0	0	0	0	0	0	0	#NULL!	0	1	0	0	0	0	1	0	0	0
1	18	13	1	2	2	#NULL!	0	#NULL!	#NULL!	#NULL!	#NULL!	1	1976	4	#NULL!	5	3	#NULL!	99	6500000	2	#NULL!	0	99	1	0	0	0	0	0	0	0	0	0	0	0	0	0	#NULL!	1	1	1	0	0	0	0	0	0	0
2	24	23	1	2	1	#NULL!	0	#NULL!	#NULL!	#NULL!	#NULL!	1	1989	1	#NULL!	5	8	#NULL!	99	8000000	2	#NULL!	0	99	0	1	1	0	0	0	0	0	1	1	0	0	0	0	#NULL!	0	1	0	0	0	0	0	0	1	0
2	24	23	1	2	1	#NULL!	0	#NULL!	#NULL!	#NULL!	#NULL!	1	1994	1	#NULL!	5	3	#NULL!	99	2500000	1	#NULL!	0	99	0	1	1	0	0	0	0	0	1	0	0	0	0	0	#NULL!	0	0	0	1	0	0	0	0	1	0
2	24	24	1	2	1	#NULL!	0	#NULL!	#NULL!	#NULL!	#NULL!	1	1991	1	#NULL!	5	8	#NULL!	99	7000000	1	#NULL!	0	99	0	1	0	0	1	0	0	0	0	0	0	0	0	0	#NULL!	0	0	0	1	0	0	0	0	1	0
2	24	23	1	1	1	#NULL!	0	#NULL!	#NULL!	#NULL!	#NULL!	1	1994	88	#NULL!	3	2	#NULL!	99	8500000	1	#NULL!	0	0	0	1	0	0	0	0	0	0	1	0	0	0	0	0	#NULL!	0	0	0	0	0	0	0	0	1	0
2	24	23	1	1	1	#NULL!	0	#NULL!	#NULL!	#NULL!	#NULL!	1	1987	1	#NULL!	4	8	#NULL!	99	10000000	1	#NULL!	1	99	0	1	0	0	1	0	0	0	1	1	0	0	0	0	#NULL!	1	1	0	0	0	0	0	0	1	1
2	24	23	1	2	1	#NULL!	0	#NULL!	#NULL!	#NULL!	#NULL!	1	1986	1	#NULL!	4	2	#NULL!	99	8000000	2	#NULL!	0	99	0	1	0	0	1	0	0	0	0	0	0	0	0	0	#NULL!	0	0	0	0	1	0	1	0	1	0
3	10	1	1	1	1	#NULL!	0	#NULL!	#NULL!	#NULL!	#NULL!	1	1993	1	#NULL!	4	4	#NULL!	99	5000000	1	#NULL!	0	0	0	0	0	0	0	0	0	0	0	0	0	0	0	0	#NULL!	0	1	0	0	0	0	0	0	1	0
3	14	1	1	2	1	#NULL!	0	#NULL!	#NULL!	#NULL!	#NULL!	1	1994	1	#NULL!	5	6	#NULL!	99	4500000	1	#NULL!	0	99	0	0	0	0	0	0	0	0	0	0	0	0	0	0	#NULL!	1	0	1	0	0	0	0	0	0	0
4	2	1	1	2	1	#NULL!	0	#NULL!	#NULL!	#NULL!	#NULL!	1	1995	1	#NULL!	5	6	#NULL!	99	2500000	1	#NULL!	0	0	0	1	0	0	1	0	0	0	0	0	0	0	0	0	#NULL!	0	0	1	0	0	0	0	0	1	0
4	2	1	1	2	1	#NULL!	0	#NULL!	#NULL!	#NULL!	#NULL!	1	1992	1	#NULL!	5	6	#NULL!	99	10000000	1	#NULL!	0	0	0	1	0	0	0	0	0	1	0	0	0	0	0	0	#NULL!	0	0	0	0	0	0	0	0	1	0
4	9	2	1	1	1	#NULL!	0	#NULL!	#NULL!	#NULL!	#NULL!	1	1979	1	#NULL!	5	3	#NULL!	99	4500000	2	#NULL!	0	99	1	1	1	0	0	0	0	0	1	1	0	0	0	0	#NULL!	0	1	1	0	1	0	0	0	0	0
4	9	2	1	2	1	#NULL!	0	#NULL!	#NULL!	#NULL!	#NULL!	1	1980	1	#NULL!	5	8	#NULL!	99	15000000	2	#NULL!	0	99	1	1	1	0	1	0	0	0	1	0	0	0	0	0	#NULL!	0	0	0	0	0	1	1	0	0	0
4	7	4	1	1	1	#NULL!	0	#NULL!	#NULL!	#NULL!	#NULL!	1	1992	1	#NULL!	5	3	#NULL!	99	7000000	2	#NULL!	0	99	0	1	1	0	0	0	0	0	0	0	0	0	0	0	#NULL!	0	1	1	1	0	0	0	0	0	0
4	7	4	1	1	1	#NULL!	0	#NULL!	#NULL!	#NULL!	#NULL!	1	1994	1	#NULL!	5	6	#NULL!	99	1800000	1	#NULL!	0	99	0	0	0	0	0	0	0	0	0	0	0	0	0	0	#NULL!	0	1	1	0	0	0	1	0	0	0
4	6	4	1	1	1	#NULL!	0	#NULL!	#NULL!	#NULL!	#NULL!	1	1996	1	#NULL!	5	6	#NULL!	99	3000000	3	#NULL!	0	0	0	1	0	0	0	0	0	1	1	0	0	0	0	0	#NULL!	0	1	1	0	0	0	0	0	1	0
4	6	4	1	1	1	#NULL!	0	#NULL!	#NULL!	#NULL!	#NULL!	1	1986	1	#NULL!	4	2	#NULL!	99	4500000	3	#NULL!	0	0	0	1	0	0	1	0	0	1	0	0	0	0	0	0	#NULL!	0	1	0	1	0	0	1	0	0	0
4	6	4	1	2	1	#NULL!	0	#NULL!	#NULL!	#NULL!	#NULL!	1	1990	1	#NULL!	5	3	#NULL!	99	7000000	1	#NULL!	0	0	0	1	0	0	0	0	0	0	1	0	0	0	0	0	#NULL!	0	1	1	0	1	1	0	0	0	0
4	4	3	1	2	1	#NULL!	0	#NULL!	#NULL!	#NULL!	#NULL!	1	1990	1	#NULL!	4	8	#NULL!	99	2500000	1	#NULL!	1	99	0	1	0	0	1	0	0	0	0	0	0	0	0	0	#NULL!	0	1	0	0	0	0	0	0	0	0
4	4	3	1	2	1	#NULL!	0	#NULL!	#NULL!	#NULL!	#NULL!	1	1998	1	#NULL!	3	3	#NULL!	99	10000000	1	#NULL!	0	0	0	1	0	0	0	0	0	0	1	0	0	0	0	0	#NULL!	0	1	0	0	0	1	0	0	0	0
4	5	2	1	1	1	#NULL!	0	#NULL!	#NULL!	#NULL!	#NULL!	1	1996	1	#NULL!	4	5	#NULL!	99	4000000	1	#NULL!	1	0	0	0	0	0	0	0	0	0	0	0	0	0	0	0	#NULL!	0	1	0	0	0	1	0	0	0	0
4	1	2	1	2	1	#NULL!	0	#NULL!	#NULL!	#NULL!	#NULL!	1	1995	1	#NULL!	4	8	#NULL!	99	6500000	1	#NULL!	0	0	0	1	1	0	1	0	0	1	1	0	0	0	0	0	#NULL!	1	1	0	0	0	0	1	0	0	1
1	18	11	1	1	2	#NULL!	0	#NULL!	#NULL!	#NULL!	#NULL!	1	1994	3	#NULL!	4	1	#NULL!	99	2500000	1	#NULL!	0	99	0	0	0	0	0	0	0	0	0	0	0	0	0	0	#NULL!	1	1	0	0	0	0	0	0	0	1
2	24	23	1	2	1	#NULL!	0	#NULL!	#NULL!	#NULL!	#NULL!	1	1993	1	#NULL!	5	5	#NULL!	99	5000000	1	#NULL!	0	99	0	1	0	0	1	0	0	0	0	1	0	0	0	0	#NULL!	0	0	0	0	1	1	0	0	0	0
2	24	23	1	1	1	#NULL!	0	#NULL!	#NULL!	#NULL!	#NULL!	1	1980	1	#NULL!	4	8	#NULL!	99	5000000	2	#NULL!	0	99	0	0	0	0	0	0	0	0	0	0	0	0	0	0	#NULL!	1	1	0	0	0	1	1	0	0	0
3	10	1	1	2	1	#NULL!	0	#NULL!	#NULL!	#NULL!	#NULL!	1	1994	1	#NULL!	5	4	#NULL!	99	5000000	1	#NULL!	0	0	0	1	1	1	0	0	0	1	0	0	0	0	0	0	#NULL!	0	1	0	0	0	1	1	0	0	0
3	10	2	1	2	1	#NULL!	0	#NULL!	#NULL!	#NULL!	#NULL!	1	1987	1	#NULL!	5	5	#NULL!	99	7000000	1	#NULL!	0	0	0	1	1	0	1	0	0	1	0	0	0	0	0	0	#NULL!	0	0	1	0	0	0	1	0	0	1
3	13	1	1	2	1	#NULL!	0	#NULL!	#NULL!	#NULL!	#NULL!	1	1988	1	#NULL!	5	4	#NULL!	99	5500000	1	#NULL!	0	0	0	1	1	0	1	0	0	1	0	0	0	0	0	0	#NULL!	0	0	1	0	0	1	0	0	1	0
4	2	3	1	1	1	#NULL!	0	#NULL!	#NULL!	#NULL!	#NULL!	1	1997	1	#NULL!	5	6	#NULL!	99	2000000	1	#NULL!	0	0	0	1	0	0	1	0	0	1	1	0	0	0	0	0	#NULL!	0	1	1	1	1	0	1	0	0	1
4	2	1	1	2	1	#NULL!	0	#NULL!	#NULL!	#NULL!	#NULL!	1	1996	1	#NULL!	3	8	#NULL!	99	3000000	1	#NULL!	0	0	0	1	1	0	1	0	0	0	0	0	0	0	0	0	#NULL!	0	1	1	1	1	1	1	0	1	1
4	2	3	1	1	1	#NULL!	0	#NULL!	#NULL!	#NULL!	#NULL!	1	1990	1	#NULL!	5	5	#NULL!	99	7000000	1	#NULL!	0	0	0	1	1	0	0	0	0	0	0	0	0	0	0	0	#NULL!	0	0	1	0	0	0	0	0	0	1
4	7	4	1	2	1	#NULL!	0	#NULL!	#NULL!	#NULL!	#NULL!	1	1974	1	#NULL!	4	5	#NULL!	99	20000000	1	#NULL!	0	0	0	0	0	0	0	0	0	0	0	0	0	0	0	0	#NULL!	0	1	0	1	0	0	1	0	0	0
4	7	4	1	2	1	#NULL!	0	#NULL!	#NULL!	#NULL!	#NULL!	1	1994	1	#NULL!	5	3	#NULL!	99	10000000	1	#NULL!	0	0	0	1	1	0	0	0	0	0	0	0	0	0	0	0	#NULL!	1	0	1	0	0	1	0	0	0	0
4	7	4	1	1	1	#NULL!	0	#NULL!	#NULL!	#NULL!	#NULL!	1	1993	1	#NULL!	5	8	#NULL!	99	3500000	3	#NULL!	0	0	0	1	1	0	0	0	0	1	0	0	0	0	0	0	#NULL!	0	1	1	0	0	0	1	0	0	0
4	7	4	1	2	1	#NULL!	0	#NULL!	#NULL!	#NULL!	#NULL!	1	1988	1	#NULL!	4	8	#NULL!	99	10000000	1	#NULL!	0	0	0	1	1	0	1	0	0	0	0	0	0	0	0	0	#NULL!	0	1	0	1	0	1	1	0	0	0
4	6	4	1	2	1	#NULL!	0	#NULL!	#NULL!	#NULL!	#NULL!	1	1994	1	#NULL!	5	3	#NULL!	99	7000000	1	#NULL!	0	0	0	1	1	0	0	0	0	0	0	0	0	0	0	0	#NULL!	0	0	1	1	1	0	0	0	0	0
4	6	4	1	2	1	#NULL!	0	#NULL!	#NULL!	#NULL!	#NULL!	1	1996	1	#NULL!	5	6	#NULL!	99	2000000	1	#NULL!	0	0	0	1	0	0	0	0	0	0	1	0	0	0	0	0	#NULL!	1	1	0	0	0	0	0	0	0	0
4	5	2	1	2	1	#NULL!	0	#NULL!	#NULL!	#NULL!	#NULL!	1	1998	1	#NULL!	4	8	#NULL!	99	5000000	1	#NULL!	0	0	0	1	1	0	1	0	0	0	0	0	0	0	0	0	#NULL!	1	1	1	0	0	0	1	0	0	0
4	5	2	1	1	1	#NULL!	0	#NULL!	#NULL!	#NULL!	#NULL!	1	1996	1	#NULL!	3	2	#NULL!	99	4500000	1	#NULL!	1	0	0	0	0	0	0	0	0	0	0	0	0	0	0	0	#NULL!	0	1	0	0	0	0	1	0	0	0
4	5	2	1	2	1	#NULL!	0	#NULL!	#NULL!	#NULL!	#NULL!	1	1995	1	#NULL!	4	4	#NULL!	99	3500000	1	#NULL!	0	0	0	1	0	0	0	0	0	1	1	0	0	0	0	0	#NULL!	0	0	0	0	0	1	1	0	0	0
4	4	3	1	1	1	#NULL!	0	#NULL!	#NULL!	#NULL!	#NULL!	3	1967	6	#NULL!	2	8	#NULL!	99	10000000	1	#NULL!	0	0	1	0	0	0	0	0	0	0	0	0	0	0	0	0	#NULL!	0	1	1	0	0	0	0	0	0	0
4	4	3	1	2	1	#NULL!	0	#NULL!	#NULL!	#NULL!	#NULL!	3	1977	1	#NULL!	2	5	#NULL!	99	4500000	1	#NULL!	1	0	0	0	0	0	0	0	0	0	0	0	0	0	0	0	#NULL!	1	1	1	0	0	0	0	0	0	0
4	5	2	1	1	1	#NULL!	0	#NULL!	#NULL!	#NULL!	#NULL!	3	1993	1	#NULL!	4	4	#NULL!	99	4500000	1	#NULL!	1	0	0	1	0	0	1	0	0	0	0	0	0	0	0	0	#NULL!	0	0	0	0	0	0	0	0	0	1
1	21	11	1	2	2	#NULL!	0	#NULL!	#NULL!	#NULL!	#NULL!	2	1990	4	#NULL!	2	1	#NULL!	99	600000	2	#NULL!	99	2	0	0	0	0	0	0	0	0	0	0	0	0	0	0	#NULL!	0	1	0	0	1	0	0	0	1	0
1	18	11	1	1	2	#NULL!	0	#NULL!	#NULL!	#NULL!	#NULL!	2	1986	4	#NULL!	1	1	#NULL!	99	1250000	2	#NULL!	0	2	0	0	0	0	0	0	0	0	0	0	0	0	0	0	#NULL!	1	1	0	0	1	0	0	0	1	0
1	18	13	1	1	2	#NULL!	0	#NULL!	#NULL!	#NULL!	#NULL!	2	1978	4	#NULL!	1	1	#NULL!	99	1000000	2	#NULL!	0	2	0	1	1	1	0	0	0	0	0	0	0	0	1	0	#NULL!	0	1	1	0	1	0	1	0	0	0
1	18	14	1	1	2	#NULL!	0	#NULL!	#NULL!	#NULL!	#NULL!	1	1985	2	#NULL!	4	1	#NULL!	99	1000000	2	#NULL!	1	99	0	1	0	1	0	0	0	0	0	0	0	0	0	0	#NULL!	1	1	1	1	1	0	1	0	1	1
2	24	23	1	2	1	#NULL!	0	#NULL!	#NULL!	#NULL!	#NULL!	1	1983	1	#NULL!	5	8	#NULL!	99	5000000	2	#NULL!	0	99	1	0	0	0	0	0	0	0	0	0	0	0	0	0	#NULL!	0	0	0	0	0	1	0	0	1	0
2	24	24	1	1	1	#NULL!	0	#NULL!	#NULL!	#NULL!	#NULL!	1	1998	88	#NULL!	3	1	#NULL!	99	3000000	1	#NULL!	0	99	0	0	0	0	0	0	0	0	0	0	0	0	0	0	#NULL!	0	0	1	0	1	0	0	0	1	0
2	24	24	1	1	1	#NULL!	0	#NULL!	#NULL!	#NULL!	#NULL!	1	1993	1	#NULL!	5	6	#NULL!	99	5000000	1	#NULL!	0	99	0	0	0	0	0	0	0	0	0	0	0	0	0	0	#NULL!	1	0	0	0	0	0	0	0	1	0
2	24	24	1	1	1	#NULL!	0	#NULL!	#NULL!	#NULL!	#NULL!	1	1982	1	#NULL!	3	9	#NULL!	99	#NULL!	1	#NULL!	0	99	1	0	0	0	0	0	0	0	0	0	0	0	0	0	#NULL!	0	1	0	1	0	0	0	0	1	0
2	24	23	1	2	1	#NULL!	0	#NULL!	#NULL!	#NULL!	#NULL!	1	1990	1	#NULL!	5	8	#NULL!	99	4000000	1	#NULL!	0	99	0	0	0	0	0	0	0	0	0	0	0	0	0	0	#NULL!	0	0	0	0	0	0	0	0	0	0
2	24	24	1	2	1	#NULL!	0	#NULL!	#NULL!	#NULL!	#NULL!	1	1982	1	#NULL!	3	2	#NULL!	99	3000000	1	#NULL!	0	99	0	1	1	0	1	0	0	0	0	0	0	0	0	0	#NULL!	1	0	0	0	0	0	0	0	1	1
3	10	2	1	1	1	#NULL!	0	#NULL!	#NULL!	#NULL!	#NULL!	1	1994	1	#NULL!	4	8	#NULL!	99	4000000	1	#NULL!	0	0	0	1	0	0	0	0	0	1	1	0	0	0	0	0	#NULL!	0	1	0	0	0	0	0	0	1	1
3	10	1	1	1	1	#NULL!	0	#NULL!	#NULL!	#NULL!	#NULL!	1	1998	1	#NULL!	4	4	#NULL!	99	3000000	1	#NULL!	0	99	0	0	0	0	0	0	0	0	0	0	0	0	0	0	#NULL!	0	0	0	0	0	0	0	0	1	0
4	2	1	1	2	1	#NULL!	0	#NULL!	#NULL!	#NULL!	#NULL!	1	1982	1	#NULL!	5	3	#NULL!	99	8000000	1	#NULL!	0	0	0	1	0	0	1	0	0	0	1	0	0	0	0	0	#NULL!	1	1	1	1	1	0	1	0	1	1
4	2	1	1	1	1	#NULL!	0	#NULL!	#NULL!	#NULL!	#NULL!	1	1993	1	#NULL!	5	3	#NULL!	99	7000000	1	#NULL!	0	0	0	1	1	0	0	0	0	0	0	0	0	0	0	0	#NULL!	0	1	1	1	1	1	1	0	1	1
4	2	1	1	2	1	#NULL!	0	#NULL!	#NULL!	#NULL!	#NULL!	1	1995	1	#NULL!	5	6	#NULL!	99	2500000	1	#NULL!	0	0	0	1	1	0	1	0	0	1	0	0	0	0	0	0	#NULL!	0	1	0	1	0	0	1	0	0	0
4	8	3	1	2	1	#NULL!	0	#NULL!	#NULL!	#NULL!	#NULL!	1	1990	1	#NULL!	3	9	#NULL!	99	5000000	1	#NULL!	0	99	1	0	0	0	0	0	0	0	0	0	0	0	0	0	#NULL!	1	1	1	0	0	1	1	0	0	0
4	7	4	1	1	1	#NULL!	0	#NULL!	#NULL!	#NULL!	#NULL!	1	1992	1	#NULL!	5	8	#NULL!	99	5000000	1	#NULL!	0	99	0	0	0	0	0	0	0	0	0	0	0	0	0	0	#NULL!	1	0	0	0	1	0	0	0	0	0
4	6	4	1	2	1	#NULL!	0	#NULL!	#NULL!	#NULL!	#NULL!	1	1988	1	#NULL!	3	8	#NULL!	99	10000000	1	#NULL!	0	0	0	1	0	0	0	0	0	0	0	0	0	0	0	0	#NULL!	1	0	0	0	1	0	1	0	0	0
4	6	4	1	2	1	#NULL!	0	#NULL!	#NULL!	#NULL!	#NULL!	1	1995	1	#NULL!	5	8	#NULL!	99	5000000	1	#NULL!	0	0	0	1	0	0	0	0	0	1	0	0	0	0	0	0	#NULL!	0	0	0	1	1	0	1	0	0	0
4	6	4	1	1	1	#NULL!	0	#NULL!	#NULL!	#NULL!	#NULL!	1	1976	1	#NULL!	3	8	#NULL!	99	5000000	4	#NULL!	0	99	0	1	0	0	1	0	0	0	0	0	0	0	0	0	#NULL!	1	0	1	0	1	0	0	0	0	0
4	6	4	1	1	1	#NULL!	0	#NULL!	#NULL!	#NULL!	#NULL!	1	1989	1	#NULL!	4	8	#NULL!	99	3000000	1	#NULL!	0	0	0	1	0	0	1	0	0	0	0	0	0	0	0	0	#NULL!	0	0	1	1	0	0	0	0	0	0
4	6	4	1	2	1	#NULL!	0	#NULL!	#NULL!	#NULL!	#NULL!	1	1989	1	#NULL!	3	8	#NULL!	99	5000000	1	#NULL!	0	0	0	1	0	0	1	0	0	0	0	0	0	0	0	0	#NULL!	1	0	1	0	0	0	1	0	0	0
4	6	4	1	2	1	#NULL!	0	#NULL!	#NULL!	#NULL!	#NULL!	1	1990	1	#NULL!	3	8	#NULL!	99	5000000	1	#NULL!	0	0	0	1	1	0	0	0	0	0	0	0	0	0	0	0	#NULL!	0	1	0	1	0	1	0	0	0	0
4	3	4	1	1	1	#NULL!	0	#NULL!	#NULL!	#NULL!	#NULL!	1	1993	1	#NULL!	5	8	#NULL!	99	5000000	1	#NULL!	0	0	0	1	0	0	0	0	0	0	1	0	0	0	0	0	#NULL!	0	1	0	0	0	1	1	0	0	0
4	1	4	1	2	1	#NULL!	0	#NULL!	#NULL!	#NULL!	#NULL!	1	1991	1	#NULL!	4	3	#NULL!	99	6000000	1	#NULL!	0	0	0	1	0	0	0	0	0	1	0	0	0	0	0	0	#NULL!	1	0	0	1	1	1	1	0	1	1
4	5	2	1	1	1	#NULL!	0	#NULL!	#NULL!	#NULL!	#NULL!	1	1996	1	#NULL!	5	6	#NULL!	99	5000000	1	#NULL!	1	0	0	1	0	0	1	0	0	1	0	0	0	0	0	0	#NULL!	0	0	0	0	0	0	0	0	0	0
4	5	2	1	1	1	#NULL!	0	#NULL!	#NULL!	#NULL!	#NULL!	1	1973	1	#NULL!	3	5	#NULL!	99	9000000	1	#NULL!	0	0	0	0	0	0	0	0	0	0	0	0	0	0	0	0	#NULL!	0	0	0	0	0	0	0	0	0	0
4	5	2	1	2	1	#NULL!	0	#NULL!	#NULL!	#NULL!	#NULL!	1	1998	1	#NULL!	3	5	#NULL!	99	10000000	1	#NULL!	0	0	0	1	1	0	1	0	0	0	0	0	0	0	0	0	#NULL!	0	1	1	1	0	0	0	0	0	0
4	5	2	1	1	1	#NULL!	0	#NULL!	#NULL!	#NULL!	#NULL!	1	1989	1	#NULL!	2	2	#NULL!	99	4000000	3	#NULL!	0	99	0	0	0	0	0	0	0	0	0	0	0	0	0	0	#NULL!	0	0	0	0	0	0	0	0	0	0
3	10	2	1	1	1	#NULL!	0	#NULL!	#NULL!	#NULL!	#NULL!	1	1996	1	#NULL!	4	6	#NULL!	99	2500000	1	#NULL!	0	0	0	1	0	0	0	0	0	1	1	0	0	0	0	0	#NULL!	1	0	0	0	0	1	0	0	1	0
4	6	4	1	1	1	#NULL!	0	#NULL!	#NULL!	#NULL!	#NULL!	3	1990	1	#NULL!	2	8	#NULL!	99	2000000	1	#NULL!	1	0	0	1	0	0	1	0	0	0	0	0	0	0	0	0	#NULL!	0	1	0	1	0	1	0	0	0	0
4	4	3	1	1	1	#NULL!	0	#NULL!	#NULL!	#NULL!	#NULL!	3	1973	1	#NULL!	4	5	#NULL!	99	4000000	1	#NULL!	1	0	1	1	1	0	0	0	0	0	0	0	0	0	0	0	#NULL!	1	1	1	0	0	0	0	0	0	0
1	18	11	1	1	2	#NULL!	0	#NULL!	#NULL!	#NULL!	#NULL!	2	1996	88	#NULL!	3	1	#NULL!	99	#NULL!	1	#NULL!	1	2	0	0	0	0	0	0	0	0	0	0	0	0	0	0	#NULL!	1	1	1	0	1	0	0	0	1	0
2	24	24	1	2	1	#NULL!	0	#NULL!	#NULL!	#NULL!	#NULL!	2	1992	1	#NULL!	5	8	#NULL!	99	2000000	2	#NULL!	0	2	0	0	0	0	0	0	0	0	0	0	0	0	0	0	#NULL!	0	0	0	0	0	1	1	0	1	0
2	24	24	1	2	1	#NULL!	0	#NULL!	#NULL!	#NULL!	#NULL!	2	1994	1	#NULL!	5	8	#NULL!	99	2000000	1	#NULL!	0	2	0	0	0	0	0	0	0	0	0	0	0	0	0	0	#NULL!	0	1	0	0	0	0	1	0	1	0
2	24	23	1	2	1	#NULL!	0	#NULL!	#NULL!	#NULL!	#NULL!	2	1986	1	#NULL!	5	8	#NULL!	99	4000000	2	#NULL!	0	2	0	0	0	0	0	0	0	0	0	0	0	0	0	0	#NULL!	0	1	0	1	0	0	1	0	0	0
2	24	23	1	2	1	#NULL!	0	#NULL!	#NULL!	#NULL!	#NULL!	2	1995	1	#NULL!	4	8	#NULL!	99	2000000	1	#NULL!	0	2	0	0	0	0	0	0	0	0	0	0	0	0	0	0	#NULL!	0	1	1	1	0	1	0	0	0	0
2	24	23	1	2	1	#NULL!	0	#NULL!	#NULL!	#NULL!	#NULL!	2	1993	1	#NULL!	4	2	#NULL!	99	3000000	2	#NULL!	0	2	0	1	0	0	1	0	0	0	1	1	0	0	0	0	#NULL!	0	0	0	0	1	0	1	0	0	0
3	16	2	1	2	1	#NULL!	0	#NULL!	#NULL!	#NULL!	#NULL!	2	1993	1	#NULL!	5	6	#NULL!	99	3000000	1	#NULL!	0	2	0	0	0	0	0	0	0	0	0	0	0	0	0	0	#NULL!	0	0	1	0	0	0	1	0	1	0
3	16	1	1	2	1	#NULL!	0	#NULL!	#NULL!	#NULL!	#NULL!	2	1992	1	#NULL!	5	5	#NULL!	99	4500000	1	#NULL!	0	2	0	1	1	1	1	0	0	0	0	0	0	0	0	0	#NULL!	0	1	0	1	0	0	1	0	0	0
4	1	2	1	2	1	#NULL!	0	#NULL!	#NULL!	#NULL!	#NULL!	2	1995	1	#NULL!	5	6	#NULL!	99	3000000	1	#NULL!	0	2	0	0	0	0	0	0	0	0	0	0	0	0	0	0	#NULL!	1	1	1	1	0	1	1	0	1	1
4	9	2	1	1	1	#NULL!	0	#NULL!	#NULL!	#NULL!	#NULL!	2	1996	1	#NULL!	3	5	#NULL!	99	2000000	3	#NULL!	0	2	0	0	0	0	0	0	0	0	0	0	0	0	0	0	#NULL!	0	1	0	0	1	0	0	0	0	0
4	9	2	1	1	1	#NULL!	0	#NULL!	#NULL!	#NULL!	#NULL!	2	1989	1	#NULL!	2	5	#NULL!	99	15000000	1	#NULL!	1	2	0	1	1	0	1	0	0	0	0	0	0	0	0	0	#NULL!	0	0	0	0	0	0	0	0	0	0
2	24	23	1	2	1	#NULL!	0	#NULL!	#NULL!	#NULL!	#NULL!	1	1979	1	#NULL!	4	5	#NULL!	99	6500000	1	#NULL!	0	99	0	0	0	0	0	0	0	0	0	0	0	0	0	0	#NULL!	0	1	0	0	0	0	1	0	1	0
2	24	24	1	2	1	#NULL!	0	#NULL!	#NULL!	#NULL!	#NULL!	1	1989	1	#NULL!	5	3	#NULL!	99	4000000	1	#NULL!	0	99	99	1	0	0	1	0	0	0	1	0	0	0	0	0	#NULL!	0	0	0	0	0	0	1	0	0	0
2	24	23	1	2	1	#NULL!	0	#NULL!	#NULL!	#NULL!	#NULL!	1	1990	1	#NULL!	5	8	#NULL!	99	5000000	1	#NULL!	0	99	0	0	0	0	0	0	0	0	0	0	0	0	0	0	#NULL!	0	0	0	0	0	0	0	0	1	0
2	24	24	1	2	1	#NULL!	0	#NULL!	#NULL!	#NULL!	#NULL!	1	1993	1	#NULL!	5	8	#NULL!	99	2000000	1	#NULL!	0	99	0	1	0	0	1	0	0	0	0	0	0	0	0	0	#NULL!	0	0	0	1	0	0	0	0	1	0
2	24	24	1	2	1	#NULL!	0	#NULL!	#NULL!	#NULL!	#NULL!	1	1985	1	#NULL!	4	8	#NULL!	99	5000000	2	#NULL!	0	99	99	1	1	0	1	0	0	0	0	0	0	0	0	0	#NULL!	1	1	1	0	0	0	0	0	0	0
2	24	23	1	2	1	#NULL!	0	#NULL!	#NULL!	#NULL!	#NULL!	1	1990	1	#NULL!	5	2	#NULL!	99	6000000	1	#NULL!	0	99	0	1	0	0	1	0	0	0	0	0	0	0	0	0	#NULL!	0	0	0	1	0	0	1	0	0	0
3	10	2	1	1	1	#NULL!	0	#NULL!	#NULL!	#NULL!	#NULL!	1	1992	1	#NULL!	5	3	#NULL!	99	10000000	1	#NULL!	0	0	0	0	0	0	0	0	0	0	0	0	0	0	0	0	#NULL!	0	1	0	0	1	1	0	0	0	0
3	10	2	1	1	1	#NULL!	0	#NULL!	#NULL!	#NULL!	#NULL!	1	1994	1	#NULL!	5	5	#NULL!	99	4000000	1	#NULL!	0	99	0	1	1	0	0	1	0	1	0	0	0	0	0	0	#NULL!	1	0	0	1	0	0	0	0	1	0
3	10	1	1	1	1	#NULL!	0	#NULL!	#NULL!	#NULL!	#NULL!	1	1993	1	#NULL!	5	6	#NULL!	99	4000000	1	#NULL!	0	0	0	1	1	1	0	0	0	0	1	0	0	0	0	0	#NULL!	0	1	1	0	0	0	0	0	1	0
3	10	1	1	2	1	#NULL!	0	#NULL!	#NULL!	#NULL!	#NULL!	1	1992	1	#NULL!	5	6	#NULL!	99	4500000	1	#NULL!	0	0	0	1	1	0	1	0	0	1	0	0	0	0	0	0	#NULL!	1	0	1	0	0	1	0	0	0	0
3	10	2	1	2	1	#NULL!	0	#NULL!	#NULL!	#NULL!	#NULL!	1	1995	1	#NULL!	5	6	#NULL!	99	3500000	1	#NULL!	0	0	0	1	1	0	1	0	0	1	0	0	0	0	0	0	#NULL!	0	0	1	0	0	1	0	0	1	0
3	10	2	1	2	1	#NULL!	0	#NULL!	#NULL!	#NULL!	#NULL!	1	1987	1	#NULL!	5	5	#NULL!	99	4500000	1	#NULL!	0	0	0	1	1	0	1	0	0	1	0	0	0	0	0	0	#NULL!	0	0	1	1	0	0	0	0	0	1
3	10	2	1	2	1	#NULL!	0	#NULL!	#NULL!	#NULL!	#NULL!	1	1988	1	#NULL!	5	5	#NULL!	99	5500000	1	#NULL!	0	0	0	1	1	0	1	0	0	1	0	0	0	0	0	0	#NULL!	0	0	1	0	0	0	1	0	0	0
3	10	2	1	2	1	#NULL!	0	#NULL!	#NULL!	#NULL!	#NULL!	1	1990	1	#NULL!	5	4	#NULL!	99	5000000	1	#NULL!	0	0	0	1	1	0	1	0	0	1	0	0	0	0	0	0	#NULL!	0	0	1	0	0	1	1	0	0	0
3	10	1	1	2	1	#NULL!	0	#NULL!	#NULL!	#NULL!	#NULL!	1	1990	1	#NULL!	5	5	#NULL!	99	6000000	1	#NULL!	0	0	0	1	1	0	1	0	0	1	0	0	0	0	0	0	#NULL!	0	0	1	0	0	1	1	0	0	0
3	10	1	1	2	1	#NULL!	0	#NULL!	#NULL!	#NULL!	#NULL!	1	1991	1	#NULL!	5	5	#NULL!	99	4000000	1	#NULL!	0	0	0	1	1	0	1	0	0	1	0	0	0	0	0	0	#NULL!	0	0	1	1	0	0	1	0	0	0
3	10	1	1	2	1	#NULL!	0	#NULL!	#NULL!	#NULL!	#NULL!	1	1996	1	#NULL!	5	6	#NULL!	99	4500000	1	#NULL!	0	0	0	1	1	0	1	0	0	1	0	0	0	0	0	0	#NULL!	0	1	0	0	0	1	1	0	0	0
3	10	2	1	2	1	#NULL!	0	#NULL!	#NULL!	#NULL!	#NULL!	1	1990	1	#NULL!	5	5	#NULL!	99	4500000	1	#NULL!	0	0	0	1	1	0	1	0	1	0	0	0	0	0	0	0	#NULL!	0	0	1	0	0	1	1	0	0	0
3	11	1	1	1	1	#NULL!	0	#NULL!	#NULL!	#NULL!	#NULL!	1	1996	1	#NULL!	5	6	#NULL!	99	2500000	1	#NULL!	0	99	0	1	1	0	0	0	0	1	0	0	0	0	0	0	#NULL!	0	1	0	1	0	0	0	0	1	0
3	11	1	1	1	1	#NULL!	0	#NULL!	#NULL!	#NULL!	#NULL!	1	1996	1	#NULL!	5	6	#NULL!	99	3500000	1	#NULL!	0	0	0	1	1	0	1	0	0	1	0	0	0	0	0	0	#NULL!	1	0	0	0	0	0	1	0	1	0
3	11	2	1	2	1	#NULL!	0	#NULL!	#NULL!	#NULL!	#NULL!	1	1996	1	#NULL!	5	6	#NULL!	99	4000000	1	#NULL!	0	0	0	1	1	0	1	0	0	1	0	0	0	0	0	0	#NULL!	0	1	1	0	0	0	1	0	0	0
3	15	1	1	2	1	#NULL!	0	#NULL!	#NULL!	#NULL!	#NULL!	1	1977	1	#NULL!	3	8	#NULL!	99	3500000	1	#NULL!	0	0	1	1	1	1	1	0	0	0	0	0	0	0	0	0	#NULL!	0	1	0	0	1	1	0	0	1	0
3	13	1	1	2	1	#NULL!	0	#NULL!	#NULL!	#NULL!	#NULL!	1	1997	1	#NULL!	5	6	#NULL!	99	3000000	1	#NULL!	0	0	0	1	1	1	1	0	0	0	0	0	0	0	0	0	#NULL!	0	1	1	0	0	0	1	0	0	0
4	1	4	1	1	1	#NULL!	0	#NULL!	#NULL!	#NULL!	#NULL!	1	1991	1	#NULL!	5	5	#NULL!	99	7000000	1	#NULL!	0	99	0	0	0	0	0	0	0	0	0	0	0	0	0	0	#NULL!	0	1	0	0	1	0	0	0	0	0
4	2	1	1	2	1	#NULL!	0	#NULL!	#NULL!	#NULL!	#NULL!	1	1994	1	#NULL!	5	6	#NULL!	99	2500000	1	#NULL!	0	0	0	0	0	0	0	0	0	0	0	0	0	0	0	0	#NULL!	1	1	1	1	1	1	0	0	1	1
4	2	3	1	1	1	#NULL!	0	#NULL!	#NULL!	#NULL!	#NULL!	1	1996	1	#NULL!	5	6	#NULL!	99	1500000	1	#NULL!	0	0	0	0	0	0	0	0	0	0	0	0	0	0	0	0	#NULL!	1	1	1	0	0	0	1	0	0	1
4	1	2	1	2	1	#NULL!	0	#NULL!	#NULL!	#NULL!	#NULL!	1	1993	1	#NULL!	5	3	#NULL!	99	6500000	3	#NULL!	0	0	0	1	1	0	1	0	0	1	0	0	0	0	1	0	#NULL!	1	1	1	1	0	1	1	0	0	0
4	8	3	1	1	1	#NULL!	0	#NULL!	#NULL!	#NULL!	#NULL!	1	1991	1	#NULL!	3	5	#NULL!	99	4000000	2	#NULL!	0	99	1	1	0	0	0	0	0	0	0	0	0	0	0	1	#NULL!	0	0	0	0	1	0	0	0	0	0
4	8	3	1	2	1	#NULL!	0	#NULL!	#NULL!	#NULL!	#NULL!	1	1981	1	#NULL!	4	2	#NULL!	99	6000000	4	#NULL!	0	99	1	1	1	0	0	0	0	0	0	0	0	0	0	0	#NULL!	0	0	0	0	0	0	1	0	0	0
4	8	3	1	2	1	#NULL!	0	#NULL!	#NULL!	#NULL!	#NULL!	1	1974	1	#NULL!	3	8	#NULL!	99	5000000	2	#NULL!	0	99	1	1	1	0	0	0	0	0	0	0	0	0	0	0	#NULL!	0	0	0	1	1	1	1	0	0	0
4	8	3	1	2	1	#NULL!	0	#NULL!	#NULL!	#NULL!	#NULL!	1	1971	6	#NULL!	1	8	#NULL!	99	3500000	1	#NULL!	0	99	1	1	0	0	1	0	0	0	0	0	0	0	0	0	#NULL!	0	0	0	0	1	0	1	0	0	0
4	9	2	1	1	1	#NULL!	0	#NULL!	#NULL!	#NULL!	#NULL!	1	1986	1	#NULL!	3	8	#NULL!	99	4000000	1	#NULL!	0	99	1	0	0	0	0	0	0	0	0	0	0	0	0	0	#NULL!	0	1	0	0	0	0	0	0	0	1
4	9	2	1	1	1	#NULL!	0	#NULL!	#NULL!	#NULL!	#NULL!	1	1974	1	#NULL!	4	2	#NULL!	99	4500000	1	#NULL!	0	99	1	1	1	0	0	0	0	0	0	1	0	0	0	0	#NULL!	0	0	0	0	0	0	0	0	0	1
4	9	2	1	2	1	#NULL!	0	#NULL!	#NULL!	#NULL!	#NULL!	1	1979	1	#NULL!	5	9	#NULL!	99	5000000	1	#NULL!	0	99	1	1	1	0	1	0	0	0	0	0	0	0	0	0	#NULL!	0	0	0	1	0	1	1	0	0	1
4	7	4	1	1	1	#NULL!	0	#NULL!	#NULL!	#NULL!	#NULL!	1	1995	88	#NULL!	4	3	#NULL!	99	7000000	1	#NULL!	99	0	0	1	1	0	1	0	0	0	0	0	0	0	0	0	#NULL!	0	1	0	0	0	0	1	0	0	0
4	7	4	1	2	1	#NULL!	0	#NULL!	#NULL!	#NULL!	#NULL!	1	1994	1	#NULL!	4	2	#NULL!	99	5000000	1	#NULL!	0	0	0	0	0	0	0	0	0	0	0	0	0	0	0	0	#NULL!	0	0	0	0	0	0	0	0	0	0
4	7	4	1	1	1	#NULL!	0	#NULL!	#NULL!	#NULL!	#NULL!	1	1995	1	#NULL!	5	6	#NULL!	99	2000000	1	#NULL!	0	0	0	1	0	0	1	0	0	0	0	0	0	0	0	0	#NULL!	1	1	1	0	0	0	0	0	1	0
4	7	4	1	2	1	#NULL!	0	#NULL!	#NULL!	#NULL!	#NULL!	1	1997	1	#NULL!	5	6	#NULL!	99	2000000	1	#NULL!	0	0	0	1	0	0	0	0	0	1	0	0	0	0	0	0	#NULL!	0	0	0	0	1	0	1	0	1	0
4	7	4	1	2	1	#NULL!	0	#NULL!	#NULL!	#NULL!	#NULL!	1	1996	1	#NULL!	5	6	#NULL!	99	5000000	1	#NULL!	0	0	0	1	0	0	0	0	0	1	0	0	0	0	0	0	#NULL!	0	1	0	1	0	0	0	0	0	0
4	7	4	1	2	1	#NULL!	0	#NULL!	#NULL!	#NULL!	#NULL!	1	1992	1	#NULL!	4	8	#NULL!	99	8000000	1	#NULL!	0	0	0	1	0	0	0	0	0	0	1	0	0	0	0	0	#NULL!	1	1	1	0	0	0	0	0	0	0
4	7	4	1	2	1	#NULL!	0	#NULL!	#NULL!	#NULL!	#NULL!	1	1995	1	#NULL!	5	6	#NULL!	99	2000000	1	#NULL!	0	0	0	1	1	0	0	0	0	0	0	0	0	0	0	0	#NULL!	1	0	1	0	0	1	0	0	0	0
4	7	4	1	1	1	#NULL!	0	#NULL!	#NULL!	#NULL!	#NULL!	1	1997	1	#NULL!	4	5	#NULL!	99	4000000	3	#NULL!	0	0	0	1	1	0	1	0	0	0	0	0	0	0	0	0	#NULL!	1	1	1	1	1	1	1	0	1	1
4	7	4	1	2	1	#NULL!	0	#NULL!	#NULL!	#NULL!	#NULL!	1	1993	1	#NULL!	5	8	#NULL!	99	4000000	1	#NULL!	0	0	0	1	1	0	1	0	0	0	0	0	0	0	0	0	#NULL!	0	1	1	0	1	0	0	0	0	0
4	7	4	1	2	1	#NULL!	0	#NULL!	#NULL!	#NULL!	#NULL!	1	1994	1	#NULL!	5	8	#NULL!	99	3000000	1	#NULL!	0	0	0	1	1	0	0	0	0	0	0	0	0	0	0	0	#NULL!	1	1	0	0	0	0	1	0	0	0
4	7	4	1	2	1	#NULL!	0	#NULL!	#NULL!	#NULL!	#NULL!	1	1998	1	#NULL!	5	8	#NULL!	99	3000000	1	#NULL!	0	0	99	0	0	0	0	0	0	0	0	0	0	0	0	0	#NULL!	0	0	0	1	1	0	1	0	0	0
4	7	4	1	2	1	#NULL!	0	#NULL!	#NULL!	#NULL!	#NULL!	1	1988	1	#NULL!	4	5	#NULL!	99	5000000	1	#NULL!	0	0	0	1	1	0	1	0	0	0	0	0	0	0	0	0	#NULL!	0	1	1	1	0	0	0	0	0	0
4	6	4	1	2	1	#NULL!	0	#NULL!	#NULL!	#NULL!	#NULL!	1	1998	1	#NULL!	3	8	#NULL!	99	8000000	1	#NULL!	0	0	0	1	1	0	0	0	0	0	0	0	0	0	0	0	#NULL!	1	1	1	0	0	0	0	0	0	0
4	6	4	1	1	1	#NULL!	0	#NULL!	#NULL!	#NULL!	#NULL!	1	1993	1	#NULL!	5	9	#NULL!	99	2000000	3	#NULL!	0	0	0	1	0	0	0	0	0	1	0	0	0	0	0	0	#NULL!	0	0	1	0	0	0	1	0	0	0
4	6	4	1	2	1	#NULL!	0	#NULL!	#NULL!	#NULL!	#NULL!	1	1989	1	#NULL!	5	6	#NULL!	99	4000000	1	#NULL!	0	0	0	1	0	0	0	0	0	1	0	0	0	0	0	0	#NULL!	0	1	0	1	0	0	1	0	0	0
4	3	4	1	2	1	#NULL!	0	#NULL!	#NULL!	#NULL!	#NULL!	1	1988	1	#NULL!	4	8	#NULL!	99	5000000	1	#NULL!	0	0	0	0	0	0	0	0	0	0	0	0	0	0	0	0	#NULL!	0	1	1	1	0	0	0	0	0	0
4	3	4	1	2	1	#NULL!	0	#NULL!	#NULL!	#NULL!	#NULL!	1	1978	1	#NULL!	4	8	#NULL!	99	5000000	2	#NULL!	0	99	0	0	0	0	0	0	0	0	0	0	0	0	0	0	#NULL!	0	0	0	1	1	0	1	0	0	0
4	1	4	1	2	1	#NULL!	0	#NULL!	#NULL!	#NULL!	#NULL!	1	1992	1	#NULL!	5	6	#NULL!	99	4000000	1	#NULL!	0	0	0	1	0	0	0	0	0	1	1	0	0	0	0	0	#NULL!	0	1	1	0	0	1	0	0	0	0
4	1	4	1	2	1	#NULL!	0	#NULL!	#NULL!	#NULL!	#NULL!	1	1994	1	#NULL!	5	6	#NULL!	99	2500000	1	#NULL!	0	0	0	0	0	0	0	0	0	0	0	0	0	0	0	0	#NULL!	1	0	0	0	1	1	1	0	1	1
4	4	3	1	1	1	#NULL!	0	#NULL!	#NULL!	#NULL!	#NULL!	1	1981	1	#NULL!	3	8	#NULL!	99	9000000	1	#NULL!	1	0	1	1	0	0	0	0	0	0	1	0	0	0	0	0	#NULL!	0	0	0	0	0	0	1	0	1	0
4	4	3	1	1	1	#NULL!	0	#NULL!	#NULL!	#NULL!	#NULL!	1	1993	1	#NULL!	5	3	#NULL!	99	4500000	1	#NULL!	0	0	0	1	0	0	1	0	0	1	1	0	0	0	0	0	#NULL!	1	1	1	1	1	0	0	0	0	0
4	5	2	1	2	1	#NULL!	0	#NULL!	#NULL!	#NULL!	#NULL!	1	1998	1	#NULL!	4	6	#NULL!	99	1500000	1	#NULL!	0	0	0	1	1	0	1	0	0	0	0	0	0	0	0	0	#NULL!	0	1	0	1	0	1	1	0	0	0
4	5	2	1	2	1	#NULL!	0	#NULL!	#NULL!	#NULL!	#NULL!	1	1996	1	#NULL!	4	5	#NULL!	99	3000000	1	#NULL!	0	0	0	1	1	0	1	0	0	1	0	0	0	0	0	0	#NULL!	0	1	0	0	0	1	1	0	0	0
1	17	5	1	1	2	#NULL!	0	#NULL!	#NULL!	#NULL!	#NULL!	2	1989	2	#NULL!	3	1	#NULL!	99	800000	2	#NULL!	1	2	1	0	0	0	0	0	0	0	0	0	0	0	0	0	#NULL!	0	1	0	0	1	0	0	0	1	0
1	18	11	1	2	2	#NULL!	0	#NULL!	#NULL!	#NULL!	#NULL!	2	1985	4	#NULL!	1	1	#NULL!	99	500000	2	#NULL!	99	2	0	0	0	0	0	0	0	0	0	0	0	0	0	0	#NULL!	1	1	0	0	1	0	0	0	1	0
2	24	23	1	2	1	#NULL!	0	#NULL!	#NULL!	#NULL!	#NULL!	2	1992	1	#NULL!	4	5	#NULL!	99	3500000	2	#NULL!	0	2	0	0	0	0	0	0	0	0	0	0	0	0	0	0	#NULL!	0	1	0	0	0	0	1	0	1	1
3	10	2	1	1	1	#NULL!	0	#NULL!	#NULL!	#NULL!	#NULL!	2	1997	1	#NULL!	5	5	#NULL!	99	2000000	1	#NULL!	0	2	0	1	1	0	0	0	0	1	1	0	0	0	0	0	#NULL!	0	0	0	0	0	1	1	0	1	0
3	14	1	1	1	1	#NULL!	0	#NULL!	#NULL!	#NULL!	#NULL!	2	1997	1	#NULL!	5	4	#NULL!	99	3000000	1	#NULL!	0	2	0	0	0	0	0	0	0	0	0	0	0	0	0	0	#NULL!	0	1	0	0	0	0	0	0	1	0
3	14	1	1	1	1	#NULL!	0	#NULL!	#NULL!	#NULL!	#NULL!	2	1994	1	#NULL!	5	4	#NULL!	99	4000000	1	#NULL!	0	2	0	0	0	0	0	0	0	0	0	0	0	0	0	0	#NULL!	0	0	1	1	0	0	0	0	1	0
4	9	2	1	2	1	#NULL!	0	#NULL!	#NULL!	#NULL!	#NULL!	2	1980	1	#NULL!	2	7	#NULL!	99	5000000	4	#NULL!	1	2	0	1	1	0	0	0	0	0	0	0	0	0	0	0	#NULL!	0	0	0	1	0	1	1	0	0	0
4	9	2	1	2	1	#NULL!	0	#NULL!	#NULL!	#NULL!	#NULL!	2	1983	1	#NULL!	3	7	#NULL!	99	6000000	1	#NULL!	1	2	0	1	1	0	0	0	0	0	0	0	0	0	0	0	#NULL!	0	1	0	1	0	1	1	0	0	0
4	5	2	1	1	1	#NULL!	0	#NULL!	#NULL!	#NULL!	#NULL!	2	1993	1	#NULL!	5	5	#NULL!	99	4500000	3	#NULL!	1	2	0	1	1	0	0	0	0	1	1	0	0	0	0	0	#NULL!	0	1	0	0	0	1	1	0	0	0
4	5	2	1	1	1	#NULL!	0	#NULL!	#NULL!	#NULL!	#NULL!	2	1995	1	#NULL!	5	5	#NULL!	99	6000000	3	#NULL!	0	2	0	1	0	1	1	0	0	0	0	0	0	1	0	0	#NULL!	0	1	0	0	0	0	0	0	0	0
2	24	23	1	1	1	#NULL!	0	#NULL!	#NULL!	#NULL!	#NULL!	1	1997	88	#NULL!	3	1	#NULL!	99	4000000	1	#NULL!	1	99	0	0	0	0	0	0	0	0	0	0	0	0	0	0	#NULL!	0	0	0	0	0	0	1	0	1	0
2	24	24	1	1	1	#NULL!	0	#NULL!	#NULL!	#NULL!	#NULL!	1	1982	1	#NULL!	4	8	#NULL!	99	6000000	1	#NULL!	0	99	1	1	1	0	0	0	0	0	0	0	0	0	0	0	#NULL!	0	0	0	0	0	0	1	0	1	0
3	10	2	1	1	1	#NULL!	0	#NULL!	#NULL!	#NULL!	#NULL!	1	1992	1	#NULL!	5	5	#NULL!	99	4500000	1	#NULL!	0	0	0	1	1	0	1	0	0	1	0	0	0	0	0	0	#NULL!	1	0	0	0	0	1	0	0	1	0
3	10	2	1	2	1	#NULL!	0	#NULL!	#NULL!	#NULL!	#NULL!	1	1992	1	#NULL!	5	4	#NULL!	99	4500000	1	#NULL!	0	0	0	1	1	0	1	0	0	1	0	0	0	0	0	0	#NULL!	0	0	1	0	0	1	1	0	0	1
3	10	2	1	1	1	#NULL!	0	#NULL!	#NULL!	#NULL!	#NULL!	1	1997	1	#NULL!	4	8	#NULL!	99	2000000	1	#NULL!	0	0	0	1	0	0	1	0	1	0	0	0	0	0	0	0	#NULL!	1	0	0	0	0	1	0	0	1	0
3	10	2	1	1	1	#NULL!	0	#NULL!	#NULL!	#NULL!	#NULL!	1	1995	1	#NULL!	5	6	#NULL!	99	2000000	1	#NULL!	0	1	0	1	1	0	0	0	0	1	1	0	0	0	0	0	#NULL!	1	1	1	0	0	0	0	0	0	0
3	10	1	1	2	1	#NULL!	0	#NULL!	#NULL!	#NULL!	#NULL!	1	1993	1	#NULL!	5	5	#NULL!	99	4500000	1	#NULL!	0	0	0	1	1	0	1	0	0	1	0	0	0	0	0	0	#NULL!	0	0	1	0	0	0	1	0	1	0
3	10	1	1	2	1	#NULL!	0	#NULL!	#NULL!	#NULL!	#NULL!	1	1989	1	#NULL!	5	5	#NULL!	99	4500000	1	#NULL!	0	0	0	1	1	1	1	0	0	0	0	0	0	0	0	0	#NULL!	0	0	1	0	0	1	1	0	0	0
3	10	2	1	2	1	#NULL!	0	#NULL!	#NULL!	#NULL!	#NULL!	1	1988	1	#NULL!	5	5	#NULL!	99	4500000	1	#NULL!	0	0	0	1	1	0	1	0	0	1	0	0	0	0	0	0	#NULL!	0	0	1	0	0	0	0	0	1	1
3	16	2	1	1	1	#NULL!	0	#NULL!	#NULL!	#NULL!	#NULL!	1	1997	1	#NULL!	5	6	#NULL!	99	2500000	1	#NULL!	0	0	0	1	0	0	1	0	0	1	0	0	0	0	0	0	#NULL!	0	1	0	0	0	1	0	0	1	0
3	15	1	1	2	1	#NULL!	0	#NULL!	#NULL!	#NULL!	#NULL!	1	1977	1	#NULL!	4	8	#NULL!	99	4000000	3	#NULL!	0	0	0	1	1	1	1	0	0	0	0	0	0	0	0	0	#NULL!	0	0	1	1	0	0	0	0	1	0
4	1	2	1	1	1	#NULL!	0	#NULL!	#NULL!	#NULL!	#NULL!	1	1996	1	#NULL!	5	6	#NULL!	99	1500000	1	#NULL!	0	0	0	1	0	0	0	0	0	1	0	0	0	0	0	0	#NULL!	0	0	0	0	0	0	1	0	0	0
4	2	1	1	2	1	#NULL!	0	#NULL!	#NULL!	#NULL!	#NULL!	1	1995	6	#NULL!	4	3	#NULL!	99	6000000	1	#NULL!	0	0	0	1	0	0	1	0	0	0	0	0	0	0	0	0	#NULL!	1	1	1	1	1	1	1	0	1	1
4	9	2	1	2	1	#NULL!	0	#NULL!	#NULL!	#NULL!	#NULL!	1	1989	1	#NULL!	5	5	#NULL!	99	6000000	4	#NULL!	0	99	1	1	1	0	1	0	0	0	0	0	0	0	0	0	#NULL!	0	0	0	0	0	0	0	0	0	0
4	9	2	1	1	1	#NULL!	0	#NULL!	#NULL!	#NULL!	#NULL!	1	1995	1	#NULL!	3	5	#NULL!	99	2400000	3	#NULL!	1	99	1	0	0	0	0	0	0	0	0	0	0	0	0	0	#NULL!	1	1	1	0	0	0	0	0	0	1
4	3	4	1	1	1	#NULL!	0	#NULL!	#NULL!	#NULL!	#NULL!	1	1996	1	#NULL!	4	8	#NULL!	99	4000000	1	#NULL!	0	0	0	1	0	0	1	0	0	1	0	0	0	0	0	0	#NULL!	0	0	1	1	0	1	0	0	0	0
4	1	4	1	2	1	#NULL!	0	#NULL!	#NULL!	#NULL!	#NULL!	1	1991	1	#NULL!	5	4	#NULL!	99	6000000	1	#NULL!	0	0	0	0	0	0	0	0	0	0	0	0	0	0	0	0	#NULL!	1	1	1	1	1	0	1	1	0	1
4	5	2	1	2	1	#NULL!	0	#NULL!	#NULL!	#NULL!	#NULL!	1	1998	1	#NULL!	4	6	#NULL!	99	2000000	1	#NULL!	0	0	0	1	1	0	0	0	0	0	1	0	0	0	0	0	#NULL!	0	0	0	1	0	1	1	0	0	0
4	4	4	1	1	1	#NULL!	0	#NULL!	#NULL!	#NULL!	#NULL!	1	1993	1	#NULL!	5	9	#NULL!	99	5000000	1	#NULL!	0	0	0	1	0	0	1	0	0	0	0	0	0	0	0	0	#NULL!	1	1	1	1	1	1	1	0	1	1
4	5	2	1	1	1	#NULL!	0	#NULL!	#NULL!	#NULL!	#NULL!	2	1992	1	#NULL!	4	4	#NULL!	99	5000000	1	#NULL!	1	2	0	0	0	0	0	0	0	0	0	0	0	0	0	0	#NULL!	0	0	0	0	0	0	0	0	0	0
3	16	1	1	1	1	#NULL!	0	#NULL!	#NULL!	#NULL!	#NULL!	1	1998	1	#NULL!	4	6	#NULL!	99	2000000	1	#NULL!	0	0	0	0	0	0	0	0	0	0	0	0	0	0	0	0	#NULL!	1	0	0	0	1	0	0	0	1	0
3	16	1	1	1	1	#NULL!	0	#NULL!	#NULL!	#NULL!	#NULL!	2	1994	1	#NULL!	5	6	#NULL!	99	2500000	1	#NULL!	0	2	0	0	0	0	0	0	0	0	0	0	0	0	0	0	#NULL!	1	0	0	0	0	0	1	0	1	0
3	16	1	1	2	1	#NULL!	0	#NULL!	#NULL!	#NULL!	#NULL!	2	1994	1	#NULL!	5	5	#NULL!	99	3000000	1	#NULL!	0	2	0	1	1	0	1	0	0	0	0	0	0	0	0	0	#NULL!	0	1	0	0	1	0	1	0	1	0
3	16	1	1	2	1	#NULL!	0	#NULL!	#NULL!	#NULL!	#NULL!	2	1995	1	#NULL!	5	6	#NULL!	99	6000000	1	#NULL!	0	2	0	1	1	0	1	0	0	0	0	0	0	0	0	0	#NULL!	0	1	0	0	0	1	0	0	1	0
3	16	2	1	2	1	#NULL!	0	#NULL!	#NULL!	#NULL!	#NULL!	2	1992	1	#NULL!	5	5	#NULL!	99	3000000	1	#NULL!	0	2	0	1	1	0	1	0	0	1	0	0	0	0	0	0	#NULL!	0	0	1	0	0	1	1	0	0	0
3	10	2	1	2	1	#NULL!	0	#NULL!	#NULL!	#NULL!	#NULL!	1	1995	1	#NULL!	5	6	#NULL!	99	3000000	1	#NULL!	0	0	0	1	1	0	1	0	0	1	0	0	0	0	0	0	#NULL!	0	0	1	0	0	0	1	0	1	0
3	10	2	1	2	1	#NULL!	0	#NULL!	#NULL!	#NULL!	#NULL!	1	1993	1	#NULL!	5	6	#NULL!	99	3500000	1	#NULL!	0	0	0	1	1	0	1	0	0	1	0	0	0	0	0	0	#NULL!	0	0	1	0	0	1	0	0	1	0
3	10	1	1	2	1	#NULL!	0	#NULL!	#NULL!	#NULL!	#NULL!	1	1989	1	#NULL!	5	6	#NULL!	99	4500000	1	#NULL!	1	0	0	1	1	1	0	0	0	1	0	0	0	0	0	0	#NULL!	0	1	0	1	0	0	0	0	1	0
3	10	1	1	2	1	#NULL!	0	#NULL!	#NULL!	#NULL!	#NULL!	1	1993	1	#NULL!	5	6	#NULL!	99	3000000	1	#NULL!	0	0	0	1	1	0	1	0	0	1	0	0	0	0	0	0	#NULL!	0	0	1	0	0	1	1	0	0	0
3	11	2	1	2	1	#NULL!	0	#NULL!	#NULL!	#NULL!	#NULL!	1	1995	1	#NULL!	5	6	#NULL!	99	3000000	1	#NULL!	0	0	0	1	1	0	1	0	0	0	0	0	1	0	0	0	#NULL!	0	0	1	0	0	0	1	0	1	0
3	16	1	1	1	1	#NULL!	0	#NULL!	#NULL!	#NULL!	#NULL!	1	1997	1	#NULL!	5	6	#NULL!	99	3000000	2	#NULL!	0	0	1	0	0	0	0	0	0	0	0	0	0	0	0	0	#NULL!	0	1	0	0	0	1	1	0	0	0
4	2	1	1	2	1	#NULL!	0	#NULL!	#NULL!	#NULL!	#NULL!	1	1995	1	#NULL!	4	6	#NULL!	99	1000000	1	#NULL!	0	0	0	1	0	0	1	0	0	0	0	0	0	0	0	0	#NULL!	0	1	1	1	0	0	0	0	0	0
4	2	1	1	1	1	#NULL!	0	#NULL!	#NULL!	#NULL!	#NULL!	1	1990	1	#NULL!	5	8	#NULL!	99	5500000	1	#NULL!	0	0	1	1	1	0	0	0	0	0	0	0	0	0	1	0	#NULL!	1	1	0	1	0	1	1	0	0	1
4	9	2	1	2	1	#NULL!	0	#NULL!	#NULL!	#NULL!	#NULL!	1	1983	1	#NULL!	4	9	#NULL!	99	6000000	1	#NULL!	0	99	1	1	1	0	1	0	0	0	0	0	0	0	0	0	#NULL!	0	0	0	0	0	0	0	0	0	0
4	7	4	1	1	1	#NULL!	0	#NULL!	#NULL!	#NULL!	#NULL!	1	1996	6	#NULL!	5	6	#NULL!	99	3000000	1	#NULL!	0	0	0	1	1	0	0	0	0	0	0	0	0	0	0	0	#NULL!	1	0	1	0	0	0	1	0	1	1
4	1	2	1	1	1	#NULL!	0	#NULL!	#NULL!	#NULL!	#NULL!	1	1993	1	#NULL!	5	6	#NULL!	99	4500000	1	#NULL!	0	0	0	0	0	0	0	0	0	0	0	0	0	0	0	0	#NULL!	0	1	0	1	0	0	1	0	0	0
1	17	3	1	2	2	#NULL!	0	#NULL!	#NULL!	#NULL!	#NULL!	3	1990	88	#NULL!	3	1	#NULL!	99	1650000	2	#NULL!	0	99	1	1	1	1	1	0	0	0	0	0	0	0	1	0	#NULL!	1	1	0	1	1	0	1	0	0	0
4	4	3	1	1	1	#NULL!	0	#NULL!	#NULL!	#NULL!	#NULL!	3	1997	1	#NULL!	3	8	#NULL!	99	4500000	1	#NULL!	1	0	0	1	0	0	1	0	0	0	0	0	0	0	0	0	#NULL!	0	1	1	0	0	0	0	0	0	0
1	17	1	1	1	2	#NULL!	0	#NULL!	#NULL!	#NULL!	#NULL!	2	1990	3	#NULL!	2	1	#NULL!	99	2100000	2	#NULL!	0	2	0	1	0	1	1	1	0	0	0	0	0	0	1	0	#NULL!	0	1	0	1	1	0	1	0	1	0
1	17	1	1	2	2	#NULL!	0	#NULL!	#NULL!	#NULL!	#NULL!	2	1981	2	#NULL!	2	1	#NULL!	99	2300000	2	#NULL!	0	2	1	1	0	1	1	0	0	0	0	1	0	0	0	0	#NULL!	0	1	1	1	0	0	0	0	1	0
1	17	5	1	1	2	#NULL!	0	#NULL!	#NULL!	#NULL!	#NULL!	2	1988	2	#NULL!	3	1	#NULL!	99	800000	2	#NULL!	1	2	1	0	0	0	0	0	0	0	0	0	0	0	0	0	#NULL!	0	1	0	0	1	0	1	0	1	0
1	18	11	1	2	2	#NULL!	0	#NULL!	#NULL!	#NULL!	#NULL!	2	1968	88	#NULL!	1	8	#NULL!	99	150000	4	#NULL!	0	2	0	0	0	0	0	0	0	0	0	0	0	0	0	0	#NULL!	1	1	0	0	0	0	0	0	0	0
1	18	12	1	2	2	#NULL!	0	#NULL!	#NULL!	#NULL!	#NULL!	2	1973	1	#NULL!	3	5	#NULL!	99	4000000	2	#NULL!	99	2	0	1	0	1	1	0	0	0	1	0	0	0	0	0	#NULL!	1	0	0	1	0	0	1	0	0	1
1	19	6	1	1	2	#NULL!	0	#NULL!	#NULL!	#NULL!	#NULL!	2	1989	2	#NULL!	2	1	#NULL!	99	700000	1	#NULL!	0	2	0	0	0	0	0	0	0	0	0	0	0	0	0	0	#NULL!	0	1	1	0	1	0	0	0	0	0
1	19	6	1	1	2	#NULL!	0	#NULL!	#NULL!	#NULL!	#NULL!	2	1989	2	#NULL!	4	1	#NULL!	99	700000	2	#NULL!	0	2	0	0	0	0	0	0	0	0	0	0	0	0	0	0	#NULL!	0	1	1	0	0	0	1	0	1	0
1	19	6	1	1	2	#NULL!	0	#NULL!	#NULL!	#NULL!	#NULL!	2	1996	2	#NULL!	3	1	#NULL!	99	600000	2	#NULL!	0	2	0	0	0	0	0	0	0	0	0	0	0	0	0	0	#NULL!	0	1	0	1	1	0	0	0	1	0
1	19	6	1	2	2	#NULL!	0	#NULL!	#NULL!	#NULL!	#NULL!	2	1996	2	#NULL!	2	1	#NULL!	99	800000	2	#NULL!	0	2	0	0	0	0	0	0	0	0	0	0	0	0	0	0	#NULL!	0	1	0	1	0	0	1	0	1	0
1	19	6	1	2	2	#NULL!	0	#NULL!	#NULL!	#NULL!	#NULL!	2	1978	3	#NULL!	1	1	#NULL!	99	600000	2	#NULL!	0	2	0	0	0	0	0	0	0	0	0	0	0	0	0	0	#NULL!	0	1	1	0	0	0	0	0	1	0
2	20	3	1	1	2	#NULL!	0	#NULL!	#NULL!	#NULL!	#NULL!	2	1982	1	#NULL!	4	8	#NULL!	99	4000000	2	#NULL!	0	2	0	1	0	0	1	0	0	0	0	0	0	0	0	0	#NULL!	0	1	0	1	0	0	0	0	1	0
2	22	17	1	2	2	#NULL!	0	#NULL!	#NULL!	#NULL!	#NULL!	2	1984	2	#NULL!	4	8	#NULL!	99	6000000	1	#NULL!	99	2	0	0	0	0	0	0	0	0	0	0	0	0	0	0	#NULL!	0	1	1	0	0	0	0	0	1	0
2	22	18	1	1	2	#NULL!	0	#NULL!	#NULL!	#NULL!	#NULL!	2	1991	2	#NULL!	4	8	#NULL!	99	1000000	2	#NULL!	0	2	0	0	0	0	0	0	0	0	0	0	0	0	0	0	#NULL!	1	1	1	0	0	0	1	0	1	0
2	22	18	1	2	2	#NULL!	0	#NULL!	#NULL!	#NULL!	#NULL!	2	1954	2	#NULL!	2	1	#NULL!	99	#NULL!	2	#NULL!	0	2	0	1	1	1	1	0	0	0	0	1	0	0	0	0	#NULL!	1	1	1	1	1	0	1	0	1	0
2	24	24	1	1	1	#NULL!	0	#NULL!	#NULL!	#NULL!	#NULL!	2	1995	1	#NULL!	5	6	#NULL!	99	1800000	1	#NULL!	0	2	0	0	0	0	0	0	0	0	0	0	0	0	0	0	#NULL!	0	1	0	0	0	0	1	0	1	0
3	16	1	1	2	1	#NULL!	0	#NULL!	#NULL!	#NULL!	#NULL!	2	1993	1	#NULL!	5	8	#NULL!	99	3000000	1	#NULL!	0	2	0	1	1	0	1	0	0	0	0	0	0	0	0	0	#NULL!	0	0	0	0	0	0	0	0	1	1
4	8	3	1	1	1	#NULL!	0	#NULL!	#NULL!	#NULL!	#NULL!	2	1968	1	#NULL!	3	7	#NULL!	99	8000000	4	#NULL!	1	2	0	0	0	0	0	0	0	0	0	0	0	0	0	0	#NULL!	0	0	0	0	0	0	1	0	1	0
4	8	3	1	1	1	#NULL!	0	#NULL!	#NULL!	#NULL!	#NULL!	2	1971	1	#NULL!	2	7	#NULL!	99	10000000	4	#NULL!	1	2	0	1	0	0	1	0	0	0	0	0	0	0	0	0	#NULL!	1	1	1	0	0	0	1	0	1	0
4	8	3	1	1	1	#NULL!	0	#NULL!	#NULL!	#NULL!	#NULL!	2	1983	1	#NULL!	3	7	#NULL!	99	12000000	1	#NULL!	1	2	0	1	1	0	0	0	0	0	0	0	0	0	0	0	#NULL!	0	1	0	0	1	0	1	0	1	1
4	8	3	1	1	1	#NULL!	0	#NULL!	#NULL!	#NULL!	#NULL!	2	1986	1	#NULL!	3	7	#NULL!	99	30000000	4	#NULL!	1	2	0	0	0	0	0	0	0	0	0	0	0	0	0	0	#NULL!	0	1	0	0	0	0	0	0	1	0
4	9	2	1	2	1	#NULL!	0	#NULL!	#NULL!	#NULL!	#NULL!	2	1978	1	#NULL!	3	8	#NULL!	99	2000000	2	#NULL!	0	2	0	1	1	0	0	0	0	0	0	0	0	0	0	0	#NULL!	0	0	0	1	1	1	1	0	0	0
1	17	1	1	2	2	#NULL!	0	#NULL!	#NULL!	#NULL!	#NULL!	1	1988	2	#NULL!	3	1	#NULL!	99	3000000	2	#NULL!	0	99	1	1	0	1	0	1	0	0	0	1	0	0	1	0	#NULL!	0	1	1	1	0	1	1	0	1	0
1	17	1	1	1	2	#NULL!	0	#NULL!	#NULL!	#NULL!	#NULL!	1	1990	88	#NULL!	3	1	#NULL!	99	2200000	2	#NULL!	0	99	1	1	0	1	1	0	0	0	0	0	0	0	1	0	#NULL!	0	1	1	1	0	0	1	0	1	0
1	17	1	1	2	2	#NULL!	0	#NULL!	#NULL!	#NULL!	#NULL!	1	1989	2	#NULL!	3	1	#NULL!	99	2500000	2	#NULL!	0	99	1	1	0	1	1	1	0	0	0	1	0	0	1	0	#NULL!	0	1	0	1	0	0	1	0	1	0
1	17	1	1	1	2	#NULL!	0	#NULL!	#NULL!	#NULL!	#NULL!	1	1988	2	#NULL!	3	1	#NULL!	99	2300000	2	#NULL!	0	99	1	1	1	1	1	0	1	0	0	1	0	0	1	0	#NULL!	1	1	1	1	0	1	0	0	1	0
1	18	11	1	2	2	#NULL!	0	#NULL!	#NULL!	#NULL!	#NULL!	1	1982	88	#NULL!	1	1	#NULL!	99	100000	4	#NULL!	1	1	0	1	0	0	1	1	0	0	0	0	0	0	0	0	#NULL!	0	0	0	0	1	0	0	0	0	1
1	18	12	1	2	2	#NULL!	0	#NULL!	#NULL!	#NULL!	#NULL!	1	1993	1	#NULL!	3	8	#NULL!	99	8000000	2	#NULL!	0	99	0	0	0	0	0	0	0	0	0	0	0	0	0	0	#NULL!	0	1	0	1	0	1	1	0	0	1
1	19	6	1	2	2	#NULL!	0	#NULL!	#NULL!	#NULL!	#NULL!	1	1976	2	#NULL!	3	1	#NULL!	99	300000	1	#NULL!	0	99	1	0	0	0	0	0	0	0	0	0	0	0	0	0	#NULL!	0	1	1	1	0	0	0	0	1	0
2	21	11	1	2	2	#NULL!	0	#NULL!	#NULL!	#NULL!	#NULL!	1	1995	2	#NULL!	4	9	#NULL!	99	2000000	2	#NULL!	0	99	99	1	1	1	1	0	0	0	0	1	1	1	0	0	#NULL!	1	1	1	1	1	0	1	0	1	1
2	22	18	1	2	2	#NULL!	0	#NULL!	#NULL!	#NULL!	#NULL!	1	1969	2	#NULL!	1	9	#NULL!	99	#NULL!	1	#NULL!	0	99	0	99	0	0	0	0	0	0	0	0	0	0	0	0	#NULL!	1	1	1	1	0	1	1	0	1	0
2	24	24	1	1	1	#NULL!	0	#NULL!	#NULL!	#NULL!	#NULL!	1	1994	1	#NULL!	4	8	#NULL!	99	5000000	1	#NULL!	0	99	0	0	0	0	0	0	0	0	0	0	0	0	0	0	#NULL!	0	1	0	0	0	0	1	0	1	0
2	24	24	1	1	1	#NULL!	0	#NULL!	#NULL!	#NULL!	#NULL!	1	1993	1	#NULL!	5	6	#NULL!	99	3500000	1	#NULL!	0	99	0	1	1	0	0	0	0	0	0	0	0	0	0	0	#NULL!	0	1	0	0	0	0	1	0	0	0
2	24	23	1	2	1	#NULL!	0	#NULL!	#NULL!	#NULL!	#NULL!	1	1991	1	#NULL!	5	8	#NULL!	99	2000000	1	#NULL!	0	99	0	0	0	0	0	0	0	0	0	0	0	0	0	0	#NULL!	0	1	0	0	0	1	0	0	0	0
3	10	1	1	2	1	#NULL!	0	#NULL!	#NULL!	#NULL!	#NULL!	1	1993	1	#NULL!	5	5	#NULL!	99	6000000	1	#NULL!	0	0	0	1	1	0	1	0	0	1	0	0	0	0	0	0	#NULL!	0	1	0	0	1	1	0	0	0	0
3	10	1	1	2	1	#NULL!	0	#NULL!	#NULL!	#NULL!	#NULL!	1	1998	1	#NULL!	5	6	#NULL!	99	3500000	1	#NULL!	0	0	0	1	1	0	1	0	0	1	0	0	0	0	0	0	#NULL!	0	1	0	0	0	1	1	0	0	0
3	10	2	1	2	1	#NULL!	0	#NULL!	#NULL!	#NULL!	#NULL!	1	1992	1	#NULL!	5	3	#NULL!	99	5000000	1	#NULL!	0	0	0	1	1	0	1	0	0	1	0	0	0	0	0	0	#NULL!	0	0	1	0	0	1	1	0	0	0
3	10	1	1	2	1	#NULL!	0	#NULL!	#NULL!	#NULL!	#NULL!	1	1994	1	#NULL!	5	6	#NULL!	99	4000000	1	#NULL!	0	0	0	1	1	0	1	0	0	0	1	0	0	0	0	0	#NULL!	1	0	0	0	0	1	0	0	1	0
3	10	2	1	2	1	#NULL!	0	#NULL!	#NULL!	#NULL!	#NULL!	1	1991	1	#NULL!	5	5	#NULL!	99	4000000	1	#NULL!	0	0	0	1	1	0	1	0	0	1	0	0	0	0	0	0	#NULL!	0	0	1	0	0	1	1	0	0	0
3	10	2	1	1	1	#NULL!	0	#NULL!	#NULL!	#NULL!	#NULL!	1	1995	1	#NULL!	5	3	#NULL!	99	4000000	1	#NULL!	0	0	0	1	1	0	1	0	0	1	0	0	0	0	0	0	#NULL!	0	1	0	0	0	0	0	0	1	0
3	10	2	1	1	1	#NULL!	0	#NULL!	#NULL!	#NULL!	#NULL!	1	1995	1	#NULL!	5	6	#NULL!	99	2000000	1	#NULL!	1	0	0	1	1	0	0	0	0	1	1	0	0	0	0	0	#NULL!	1	0	0	1	0	0	0	0	1	0
3	11	2	1	2	1	#NULL!	0	#NULL!	#NULL!	#NULL!	#NULL!	1	1995	1	#NULL!	5	6	#NULL!	99	3500000	1	#NULL!	0	0	0	1	1	0	1	0	0	1	0	0	0	0	0	0	#NULL!	0	0	1	1	0	0	1	0	0	0
3	15	1	1	2	1	#NULL!	0	#NULL!	#NULL!	#NULL!	#NULL!	1	1977	1	#NULL!	3	8	#NULL!	99	3500000	1	#NULL!	0	0	1	1	1	1	1	0	0	0	0	0	0	0	0	0	#NULL!	0	1	0	1	1	0	0	0	0	0
4	2	3	1	2	1	#NULL!	0	#NULL!	#NULL!	#NULL!	#NULL!	1	1995	1	#NULL!	5	6	#NULL!	99	5000000	1	#NULL!	0	0	0	1	0	0	1	0	0	0	0	0	0	0	0	0	#NULL!	0	1	0	1	0	1	1	0	1	1
4	2	1	1	1	1	#NULL!	0	#NULL!	#NULL!	#NULL!	#NULL!	1	1990	1	#NULL!	5	9	#NULL!	99	7000000	1	#NULL!	0	0	0	1	0	0	0	0	0	1	0	0	0	0	0	0	#NULL!	1	1	1	1	0	1	1	0	1	1
4	8	3	1	2	1	#NULL!	0	#NULL!	#NULL!	#NULL!	#NULL!	1	1970	1	#NULL!	3	8	#NULL!	99	3000000	4	#NULL!	1	99	1	1	0	0	1	0	0	0	0	0	0	0	0	0	#NULL!	0	0	0	0	0	0	0	0	0	0
4	8	3	1	2	1	#NULL!	0	#NULL!	#NULL!	#NULL!	#NULL!	1	1975	1	#NULL!	2	8	#NULL!	99	3500000	1	#NULL!	0	99	1	0	0	0	0	0	0	0	0	0	0	0	0	0	#NULL!	1	0	0	0	0	0	1	0	0	0
4	8	3	1	2	1	#NULL!	0	#NULL!	#NULL!	#NULL!	#NULL!	1	1990	1	#NULL!	4	8	#NULL!	99	7000000	1	#NULL!	0	99	1	1	0	0	1	0	0	0	0	0	0	0	0	0	#NULL!	0	1	0	0	0	0	0	0	0	1
4	9	2	1	2	1	#NULL!	0	#NULL!	#NULL!	#NULL!	#NULL!	1	1980	1	#NULL!	4	5	#NULL!	99	3000000	1	#NULL!	0	99	1	1	1	0	1	0	0	0	0	0	0	0	0	0	#NULL!	0	0	0	0	0	0	0	0	0	0
4	9	2	1	1	1	#NULL!	0	#NULL!	#NULL!	#NULL!	#NULL!	1	1985	1	#NULL!	3	8	#NULL!	99	4000000	1	#NULL!	0	99	1	1	1	0	0	0	0	0	0	0	0	0	0	0	#NULL!	0	0	0	0	0	0	0	0	0	0
4	9	2	1	2	1	#NULL!	0	#NULL!	#NULL!	#NULL!	#NULL!	1	1987	1	#NULL!	4	8	#NULL!	99	5000000	1	#NULL!	0	99	1	1	1	0	1	0	0	0	0	0	0	0	0	0	#NULL!	0	0	0	1	0	1	1	0	0	0
4	9	2	1	1	1	#NULL!	0	#NULL!	#NULL!	#NULL!	#NULL!	1	1985	1	#NULL!	1	8	#NULL!	99	4050000	1	#NULL!	0	99	1	0	0	0	0	0	0	0	0	0	0	0	0	0	#NULL!	0	0	0	0	0	0	0	0	0	0
4	9	2	1	1	1	#NULL!	0	#NULL!	#NULL!	#NULL!	#NULL!	1	1975	1	#NULL!	3	8	#NULL!	99	4000000	2	#NULL!	0	99	1	0	0	0	0	0	0	0	0	0	0	0	0	0	#NULL!	0	0	0	0	0	0	0	0	0	0
4	9	2	1	1	1	#NULL!	0	#NULL!	#NULL!	#NULL!	#NULL!	1	1975	1	#NULL!	4	3	#NULL!	99	5000000	4	#NULL!	0	99	1	1	1	0	1	0	0	0	0	0	0	0	0	0	#NULL!	0	0	0	1	0	0	1	0	0	0
4	9	2	1	1	1	#NULL!	0	#NULL!	#NULL!	#NULL!	#NULL!	1	1987	1	#NULL!	4	4	#NULL!	99	5000000	3	#NULL!	1	99	0	1	1	0	1	0	0	0	0	0	0	0	0	0	#NULL!	0	1	0	0	0	0	0	0	0	0
4	7	4	1	2	1	#NULL!	0	#NULL!	#NULL!	#NULL!	#NULL!	1	1996	1	#NULL!	5	6	#NULL!	99	3000000	1	#NULL!	0	0	0	1	1	0	0	0	0	0	0	0	0	0	0	0	#NULL!	0	0	1	1	0	1	0	0	0	0
4	7	4	1	2	1	#NULL!	0	#NULL!	#NULL!	#NULL!	#NULL!	1	1995	1	#NULL!	5	6	#NULL!	99	4000000	1	#NULL!	0	0	0	1	1	0	0	0	0	1	0	0	0	0	0	0	#NULL!	1	1	0	0	0	0	1	0	0	0
4	7	4	1	2	1	#NULL!	0	#NULL!	#NULL!	#NULL!	#NULL!	1	1993	1	#NULL!	5	6	#NULL!	99	5000000	1	#NULL!	0	99	1	1	0	0	0	0	0	1	0	0	0	0	0	0	#NULL!	0	0	1	1	0	0	0	0	0	0
4	7	4	1	2	1	#NULL!	0	#NULL!	#NULL!	#NULL!	#NULL!	1	1980	6	#NULL!	3	8	#NULL!	99	5000000	1	#NULL!	1	0	0	1	1	0	1	0	0	0	0	0	0	0	0	0	#NULL!	1	1	0	1	0	0	0	0	0	0
4	7	4	1	2	1	#NULL!	0	#NULL!	#NULL!	#NULL!	#NULL!	1	1991	1	#NULL!	5	3	#NULL!	99	6000000	1	#NULL!	0	0	0	1	1	0	0	0	0	0	0	0	0	0	0	0	#NULL!	0	1	1	0	1	0	0	0	0	0
4	7	4	1	2	1	#NULL!	0	#NULL!	#NULL!	#NULL!	#NULL!	1	1990	1	#NULL!	5	8	#NULL!	99	3000000	1	#NULL!	0	0	0	1	1	0	0	0	0	1	0	0	0	0	0	0	#NULL!	1	0	0	0	1	1	1	0	0	0
4	7	4	1	1	1	#NULL!	0	#NULL!	#NULL!	#NULL!	#NULL!	1	1994	1	#NULL!	4	6	#NULL!	99	4000000	1	#NULL!	1	0	0	1	0	0	0	0	0	0	1	0	0	0	0	0	#NULL!	1	1	1	0	0	0	1	0	1	0
4	7	4	1	2	1	#NULL!	0	#NULL!	#NULL!	#NULL!	#NULL!	1	1994	1	#NULL!	5	6	#NULL!	99	4000000	1	#NULL!	0	0	0	1	0	0	1	0	0	0	0	0	0	0	0	0	#NULL!	0	1	0	0	0	1	1	0	0	0
4	6	4	1	1	1	#NULL!	0	#NULL!	#NULL!	#NULL!	#NULL!	1	1993	1	#NULL!	5	6	#NULL!	99	4000000	1	#NULL!	0	0	0	1	0	0	0	0	0	1	0	0	0	0	0	0	#NULL!	0	1	1	0	1	0	0	0	0	0
4	6	4	1	1	1	#NULL!	0	#NULL!	#NULL!	#NULL!	#NULL!	1	1992	1	#NULL!	5	3	#NULL!	99	7000000	1	#NULL!	0	0	0	1	0	0	0	0	0	1	0	0	0	0	0	0	#NULL!	1	1	1	1	1	1	1	0	1	1
4	6	4	1	1	1	#NULL!	0	#NULL!	#NULL!	#NULL!	#NULL!	1	1990	1	#NULL!	5	5	#NULL!	99	8000000	1	#NULL!	0	0	0	1	0	0	0	0	0	1	0	0	0	0	0	0	#NULL!	0	1	1	0	0	1	0	0	1	0
4	3	4	1	2	1	#NULL!	0	#NULL!	#NULL!	#NULL!	#NULL!	1	1982	1	#NULL!	4	8	#NULL!	99	4000000	1	#NULL!	0	0	0	1	1	0	0	0	0	0	0	0	0	0	0	0	#NULL!	0	1	1	0	0	0	0	0	1	0
4	1	4	1	2	1	#NULL!	0	#NULL!	#NULL!	#NULL!	#NULL!	1	1988	1	#NULL!	5	4	#NULL!	99	7000000	1	#NULL!	0	0	1	1	0	0	0	0	0	1	1	0	0	0	0	0	#NULL!	1	1	1	1	1	1	1	0	1	1
4	1	4	1	2	1	#NULL!	0	#NULL!	#NULL!	#NULL!	#NULL!	1	1992	1	#NULL!	5	5	#NULL!	99	3000000	3	#NULL!	0	0	0	1	1	0	0	0	0	0	0	0	0	0	0	0	#NULL!	0	1	1	1	0	0	0	0	0	1
4	1	4	1	1	1	#NULL!	0	#NULL!	#NULL!	#NULL!	#NULL!	1	1982	1	#NULL!	4	5	#NULL!	99	4000000	1	#NULL!	0	0	0	1	1	0	0	0	0	0	0	0	0	0	0	0	#NULL!	0	1	1	0	0	0	0	0	0	0
4	1	4	1	1	1	#NULL!	0	#NULL!	#NULL!	#NULL!	#NULL!	1	1992	1	#NULL!	4	5	#NULL!	99	5000000	1	#NULL!	0	0	0	1	1	0	0	0	0	0	0	0	0	0	0	0	#NULL!	0	1	1	1	1	0	1	0	1	1
4	1	4	1	2	1	#NULL!	0	#NULL!	#NULL!	#NULL!	#NULL!	1	1996	1	#NULL!	5	6	#NULL!	99	5000000	1	#NULL!	0	0	0	0	0	0	0	0	0	0	0	0	0	0	0	0	#NULL!	1	0	1	0	0	1	1	0	0	0
4	1	4	1	1	1	#NULL!	0	#NULL!	#NULL!	#NULL!	#NULL!	1	1995	1	#NULL!	5	6	#NULL!	99	6000000	1	#NULL!	0	0	0	1	1	0	0	0	0	1	0	0	0	0	0	0	#NULL!	0	1	1	0	0	0	1	0	0	1
4	4	3	1	2	1	#NULL!	0	#NULL!	#NULL!	#NULL!	#NULL!	1	1977	1	#NULL!	3	5	#NULL!	99	2000000	1	#NULL!	0	0	0	1	0	0	1	0	0	0	0	0	0	0	0	0	#NULL!	0	1	0	0	0	0	0	0	0	0
4	5	2	1	2	1	#NULL!	0	#NULL!	#NULL!	#NULL!	#NULL!	1	1996	1	#NULL!	4	5	#NULL!	99	4000000	1	#NULL!	0	0	0	1	1	0	1	0	0	0	0	0	0	0	0	0	#NULL!	0	1	0	0	0	1	1	0	0	0
4	5	2	1	2	1	#NULL!	0	#NULL!	#NULL!	#NULL!	#NULL!	1	1994	1	#NULL!	5	6	#NULL!	99	2500000	1	#NULL!	1	0	0	1	0	0	1	0	0	0	0	0	0	0	0	0	#NULL!	0	1	1	0	0	1	1	0	0	0
2	24	23	1	1	1	#NULL!	0	#NULL!	#NULL!	#NULL!	#NULL!	2	1991	1	#NULL!	4	7	#NULL!	99	15000000	2	#NULL!	1	2	0	0	0	0	0	0	0	0	0	0	0	0	0	0	#NULL!	0	0	1	0	0	1	0	0	0	0
2	24	23	1	2	1	#NULL!	0	#NULL!	#NULL!	#NULL!	#NULL!	2	1990	1	#NULL!	5	3	#NULL!	99	3500000	2	#NULL!	0	2	0	0	0	0	0	0	0	0	0	0	0	0	0	0	#NULL!	1	1	1	0	0	0	1	0	1	0
2	24	23	1	2	1	#NULL!	0	#NULL!	#NULL!	#NULL!	#NULL!	2	1997	1	#NULL!	4	6	#NULL!	99	1000000	1	#NULL!	0	2	0	1	1	0	1	0	0	0	0	0	0	0	0	0	#NULL!	0	0	0	0	0	0	1	0	1	0
2	24	23	1	2	1	#NULL!	0	#NULL!	#NULL!	#NULL!	#NULL!	2	1994	1	#NULL!	4	6	#NULL!	99	1000000	1	#NULL!	1	2	1	1	1	0	0	0	0	0	0	1	0	0	0	0	#NULL!	0	0	0	0	0	0	1	0	1	0
2	24	23	1	2	1	#NULL!	0	#NULL!	#NULL!	#NULL!	#NULL!	2	1996	1	#NULL!	5	6	#NULL!	99	2000000	1	#NULL!	0	2	0	0	0	0	0	0	0	0	0	0	0	0	0	0	#NULL!	0	0	0	0	0	0	0	0	0	0
4	8	3	1	1	1	#NULL!	0	#NULL!	#NULL!	#NULL!	#NULL!	2	1991	1	#NULL!	2	7	#NULL!	99	20000000	1	#NULL!	1	2	0	1	1	0	0	0	0	0	0	0	0	0	0	0	#NULL!	0	1	1	0	0	1	1	0	0	0
1	18	11	1	1	2	#NULL!	0	#NULL!	#NULL!	#NULL!	#NULL!	1	1987	88	#NULL!	2	1	#NULL!	99	2000000	4	#NULL!	0	99	1	0	0	0	0	0	0	0	0	0	0	0	0	0	#NULL!	0	0	0	0	0	0	0	0	0	0
2	20	3	1	2	2	#NULL!	0	#NULL!	#NULL!	#NULL!	#NULL!	1	1972	1	#NULL!	3	5	#NULL!	99	3000000	2	#NULL!	0	99	0	1	1	1	0	0	0	0	0	0	0	0	0	0	#NULL!	0	1	0	0	0	0	1	0	0	0
2	24	23	1	1	1	#NULL!	0	#NULL!	#NULL!	#NULL!	#NULL!	1	1995	88	#NULL!	4	8	#NULL!	99	4000000	1	#NULL!	1	99	1	1	1	1	1	0	0	0	0	1	0	0	0	0	#NULL!	0	0	0	0	1	1	0	0	0	0
2	24	24	1	1	1	#NULL!	0	#NULL!	#NULL!	#NULL!	#NULL!	1	1992	1	#NULL!	5	6	#NULL!	99	3500000	1	#NULL!	0	99	0	0	0	0	0	0	0	0	0	0	0	0	0	0	#NULL!	1	1	1	0	1	0	0	0	0	0
2	24	24	1	1	1	#NULL!	0	#NULL!	#NULL!	#NULL!	#NULL!	1	1993	1	#NULL!	5	6	#NULL!	99	3000000	1	#NULL!	0	99	0	1	0	0	1	0	0	0	0	0	0	0	0	0	#NULL!	0	0	0	0	1	0	1	0	1	0
2	24	23	1	1	1	#NULL!	0	#NULL!	#NULL!	#NULL!	#NULL!	1	1985	1	#NULL!	5	5	#NULL!	99	8000000	2	#NULL!	0	99	0	1	0	0	1	0	0	0	0	0	0	0	0	0	#NULL!	0	1	0	0	0	0	1	0	0	0
4	1	2	1	1	1	#NULL!	0	#NULL!	#NULL!	#NULL!	#NULL!	1	1993	1	#NULL!	5	6	#NULL!	99	4000000	1	#NULL!	0	0	0	0	0	0	0	0	0	0	0	0	0	0	0	0	#NULL!	0	1	0	0	0	0	1	0	1	0
4	1	2	1	2	1	#NULL!	0	#NULL!	#NULL!	#NULL!	#NULL!	1	1992	1	#NULL!	4	6	#NULL!	99	3500000	1	#NULL!	0	0	0	1	0	0	1	0	0	1	0	0	0	0	0	0	#NULL!	0	1	0	0	0	0	1	0	1	0
4	3	4	1	2	1	#NULL!	0	#NULL!	#NULL!	#NULL!	#NULL!	1	1988	1	#NULL!	3	9	#NULL!	99	3000000	1	#NULL!	0	0	0	1	1	0	1	0	0	1	0	0	0	0	0	0	#NULL!	0	1	0	0	0	1	1	0	0	0
4	1	4	1	2	1	#NULL!	0	#NULL!	#NULL!	#NULL!	#NULL!	1	1993	1	#NULL!	5	6	#NULL!	99	3500000	1	#NULL!	0	0	0	1	0	0	0	0	0	1	1	0	0	0	0	0	#NULL!	0	1	0	0	1	0	0	0	1	0
4	5	2	1	1	1	#NULL!	0	#NULL!	#NULL!	#NULL!	#NULL!	1	1995	1	#NULL!	5	6	#NULL!	99	3000000	1	#NULL!	0	0	0	1	1	0	1	0	0	0	0	0	0	0	0	0	#NULL!	1	1	1	1	0	1	1	0	0	1
2	24	23	1	1	1	#NULL!	0	#NULL!	#NULL!	#NULL!	#NULL!	2	1995	1	#NULL!	4	1	#NULL!	99	2000000	2	#NULL!	1	2	0	1	1	0	1	0	0	0	0	1	0	0	0	0	#NULL!	0	0	0	0	0	0	1	0	1	0
3	10	1	1	1	1	#NULL!	0	#NULL!	#NULL!	#NULL!	#NULL!	1	1994	1	#NULL!	4	2	#NULL!	99	4500000	1	#NULL!	0	0	0	1	1	0	1	0	0	1	0	0	0	0	0	0	#NULL!	0	1	0	0	1	0	1	0	0	0
4	8	3	1	2	1	#NULL!	0	#NULL!	#NULL!	#NULL!	#NULL!	1	1972	1	#NULL!	4	2	#NULL!	99	6000000	1	#NULL!	0	99	1	1	1	0	0	0	0	0	0	0	0	0	0	0	#NULL!	0	1	1	0	0	0	1	0	1	0
2	22	16	1	2	2	#NULL!	0	#NULL!	#NULL!	#NULL!	#NULL!	3	1997	2	#NULL!	3	1	#NULL!	99	1000000	2	#NULL!	1	0	0	0	0	0	0	0	0	0	0	0	0	0	0	0	#NULL!	1	1	0	0	1	0	1	0	1	0
1	17	1	1	1	2	#NULL!	0	#NULL!	#NULL!	#NULL!	#NULL!	2	1979	88	#NULL!	2	1	#NULL!	99	1800000	2	#NULL!	0	2	0	1	0	1	1	1	0	0	0	0	0	0	1	0	#NULL!	0	1	0	1	1	0	1	0	1	0
1	17	1	1	2	2	#NULL!	0	#NULL!	#NULL!	#NULL!	#NULL!	2	1985	88	#NULL!	2	1	#NULL!	99	200000	2	#NULL!	0	2	0	1	0	1	1	1	0	0	0	1	0	0	0	0	#NULL!	0	1	1	0	0	0	0	0	1	0
1	17	2	1	1	2	#NULL!	0	#NULL!	#NULL!	#NULL!	#NULL!	2	1982	2	#NULL!	2	1	#NULL!	99	400000	2	#NULL!	0	2	0	1	0	1	1	0	1	0	0	0	0	0	1	0	#NULL!	1	1	1	1	1	1	1	0	1	1
1	17	5	1	2	2	#NULL!	0	#NULL!	#NULL!	#NULL!	#NULL!	2	1980	1	#NULL!	3	1	#NULL!	99	2000000	2	#NULL!	0	2	0	1	1	1	1	0	0	0	0	1	0	0	1	0	#NULL!	1	1	0	1	1	0	1	0	1	1
1	17	5	1	2	2	#NULL!	0	#NULL!	#NULL!	#NULL!	#NULL!	2	1976	2	#NULL!	2	1	#NULL!	99	2000000	2	#NULL!	0	2	0	1	0	1	0	1	0	0	0	1	1	0	1	0	#NULL!	1	1	0	1	1	0	1	0	1	0
1	17	5	1	2	1	#NULL!	0	#NULL!	#NULL!	#NULL!	#NULL!	2	1980	88	#NULL!	3	1	#NULL!	99	2500000	2	#NULL!	0	2	0	0	0	0	0	0	0	0	0	0	0	0	0	0	#NULL!	0	1	1	1	1	0	1	0	1	1
1	18	11	1	2	2	#NULL!	0	#NULL!	#NULL!	#NULL!	#NULL!	2	1997	3	#NULL!	3	1	#NULL!	99	2000000	1	#NULL!	1	2	0	1	0	1	0	1	0	0	0	0	0	0	0	0	#NULL!	1	1	0	0	1	0	0	0	1	0
1	18	12	1	1	2	#NULL!	0	#NULL!	#NULL!	#NULL!	#NULL!	2	1997	4	#NULL!	4	9	#NULL!	99	500000	2	#NULL!	1	2	0	1	1	1	0	0	1	0	0	0	0	0	1	0	#NULL!	1	1	0	0	0	1	1	0	0	1
1	18	13	1	2	2	#NULL!	0	#NULL!	#NULL!	#NULL!	#NULL!	2	1977	6	#NULL!	2	1	#NULL!	99	300000	2	#NULL!	0	2	0	0	0	0	0	0	0	0	0	0	0	0	0	0	#NULL!	0	1	0	0	1	0	1	0	1	0
1	18	13	1	2	2	#NULL!	0	#NULL!	#NULL!	#NULL!	#NULL!	2	1980	4	#NULL!	2	1	#NULL!	99	400000	4	#NULL!	99	2	0	0	0	0	0	0	0	0	0	0	0	0	0	0	#NULL!	1	1	0	0	0	0	0	0	1	0
1	18	14	1	1	2	#NULL!	0	#NULL!	#NULL!	#NULL!	#NULL!	2	1984	2	#NULL!	2	1	#NULL!	99	600000	2	#NULL!	1	2	0	1	0	1	1	0	0	0	0	0	0	0	1	0	#NULL!	1	1	1	0	1	0	1	0	1	1
1	19	9	1	2	2	#NULL!	0	#NULL!	#NULL!	#NULL!	#NULL!	2	1993	2	#NULL!	3	1	#NULL!	99	#NULL!	1	#NULL!	0	2	0	0	0	0	0	0	0	0	0	0	0	0	0	0	#NULL!	1	1	0	0	0	0	0	0	1	0
1	19	6	1	1	2	#NULL!	0	#NULL!	#NULL!	#NULL!	#NULL!	2	1984	2	#NULL!	3	1	#NULL!	99	400000	2	#NULL!	0	2	0	0	0	0	0	0	0	0	0	0	0	0	0	0	#NULL!	1	1	1	0	0	0	0	0	1	0
1	19	6	1	1	2	#NULL!	0	#NULL!	#NULL!	#NULL!	#NULL!	2	1994	2	#NULL!	3	1	#NULL!	99	400000	2	#NULL!	0	2	0	0	0	0	0	0	0	0	0	0	0	0	0	0	#NULL!	0	1	0	0	1	0	0	0	1	0
1	19	6	1	2	2	#NULL!	0	#NULL!	#NULL!	#NULL!	#NULL!	2	1992	3	#NULL!	2	1	#NULL!	99	500000	2	#NULL!	0	2	0	0	0	0	0	0	0	0	0	0	0	0	0	0	#NULL!	0	1	1	1	0	0	0	0	1	0
1	19	8	1	1	2	#NULL!	0	#NULL!	#NULL!	#NULL!	#NULL!	2	1980	2	#NULL!	3	1	#NULL!	99	300000	2	#NULL!	0	2	1	0	0	0	0	0	0	0	0	0	0	0	0	0	#NULL!	1	1	1	1	1	0	1	0	1	0
1	19	8	1	1	2	#NULL!	0	#NULL!	#NULL!	#NULL!	#NULL!	2	1986	2	#NULL!	3	1	#NULL!	99	2000000	2	#NULL!	0	2	0	0	0	0	0	0	0	0	0	0	0	0	0	0	#NULL!	1	1	1	1	1	0	1	0	1	0
1	19	8	1	2	2	#NULL!	0	#NULL!	#NULL!	#NULL!	#NULL!	2	1976	2	#NULL!	2	1	#NULL!	99	2000000	2	#NULL!	0	2	99	1	0	1	0	0	0	0	0	1	0	0	1	0	#NULL!	0	1	0	1	1	0	0	0	1	0
1	19	8	1	2	2	#NULL!	0	#NULL!	#NULL!	#NULL!	#NULL!	2	1975	2	#NULL!	2	1	#NULL!	99	2000000	2	#NULL!	0	2	99	1	0	1	0	0	0	0	0	1	0	0	1	0	#NULL!	0	1	0	0	1	0	0	0	1	0
1	19	8	1	2	2	#NULL!	0	#NULL!	#NULL!	#NULL!	#NULL!	2	1980	2	#NULL!	2	1	#NULL!	99	2500000	2	#NULL!	0	2	99	1	0	1	0	0	0	0	0	1	0	0	1	0	#NULL!	1	1	0	1	1	0	0	0	1	0
1	19	8	1	1	2	#NULL!	0	#NULL!	#NULL!	#NULL!	#NULL!	2	1980	2	#NULL!	2	1	#NULL!	99	1080000	1	#NULL!	0	2	0	0	0	0	0	0	0	0	0	0	0	0	0	0	#NULL!	1	1	1	0	1	0	0	0	1	0
1	19	8	1	2	2	#NULL!	0	#NULL!	#NULL!	#NULL!	#NULL!	2	1969	2	#NULL!	2	1	#NULL!	99	3000000	2	#NULL!	0	2	0	1	0	1	0	0	0	0	0	1	0	0	1	0	#NULL!	1	1	0	1	1	0	1	0	1	0
2	20	1	1	2	2	#NULL!	0	#NULL!	#NULL!	#NULL!	#NULL!	2	1980	2	#NULL!	3	1	#NULL!	99	600000	2	#NULL!	0	2	0	1	1	1	1	0	1	0	0	0	0	0	0	0	#NULL!	0	1	1	1	1	0	0	0	1	0
2	20	5	1	1	2	#NULL!	0	#NULL!	#NULL!	#NULL!	#NULL!	2	1990	1	#NULL!	3	1	#NULL!	99	1800000	2	#NULL!	0	2	1	99	0	0	0	0	0	0	0	0	0	0	0	0	#NULL!	0	1	0	0	1	0	0	0	1	0
2	21	6	1	1	2	#NULL!	0	#NULL!	#NULL!	#NULL!	#NULL!	2	1979	2	#NULL!	3	1	#NULL!	99	1500000	2	#NULL!	0	2	0	1	0	1	0	0	0	0	0	0	0	0	1	0	#NULL!	1	0	0	1	0	0	0	0	0	0
2	21	6	1	2	2	#NULL!	0	#NULL!	#NULL!	#NULL!	#NULL!	2	1990	2	#NULL!	3	1	#NULL!	99	900000	2	#NULL!	0	2	0	0	0	0	0	0	0	0	0	0	0	0	0	0	#NULL!	0	1	0	0	1	0	0	0	0	0
2	21	6	1	1	2	#NULL!	0	#NULL!	#NULL!	#NULL!	#NULL!	2	1991	2	#NULL!	3	1	#NULL!	99	1200000	2	#NULL!	0	2	0	0	0	0	0	0	0	0	0	0	0	0	0	0	#NULL!	0	0	0	1	1	0	0	0	1	0
2	21	6	1	1	2	#NULL!	0	#NULL!	#NULL!	#NULL!	#NULL!	2	1987	2	#NULL!	3	1	#NULL!	99	1300000	2	#NULL!	0	2	0	1	0	1	1	0	0	0	0	0	0	0	1	0	#NULL!	0	1	0	0	1	0	0	0	0	0
2	21	9	1	1	2	#NULL!	0	#NULL!	#NULL!	#NULL!	#NULL!	2	1983	2	#NULL!	1	8	#NULL!	99	1500000	2	#NULL!	0	2	0	0	0	0	0	0	0	0	0	0	0	0	0	0	#NULL!	0	0	0	0	0	0	1	0	0	0
2	21	9	1	2	2	#NULL!	0	#NULL!	#NULL!	#NULL!	#NULL!	2	1980	2	#NULL!	2	8	#NULL!	99	1200000	2	#NULL!	0	2	0	0	0	0	0	0	0	0	0	0	0	0	0	0	#NULL!	0	1	0	1	1	0	1	0	0	0
2	21	9	1	2	2	#NULL!	0	#NULL!	#NULL!	#NULL!	#NULL!	2	1976	2	#NULL!	4	3	#NULL!	99	50000000	2	#NULL!	0	2	0	1	0	1	1	0	0	0	0	0	1	0	1	0	#NULL!	0	1	0	1	0	0	1	0	0	0
2	21	10	1	1	2	#NULL!	0	#NULL!	#NULL!	#NULL!	#NULL!	2	1992	2	#NULL!	2	1	#NULL!	99	1500000	2	#NULL!	0	2	0	0	0	0	0	0	0	0	0	0	0	0	0	0	#NULL!	0	1	0	0	1	0	1	0	1	0
2	22	16	1	2	2	#NULL!	0	#NULL!	#NULL!	#NULL!	#NULL!	2	1971	2	#NULL!	3	1	#NULL!	99	1000000	2	#NULL!	1	2	0	1	1	1	1	0	1	0	0	0	0	0	1	0	#NULL!	0	1	1	0	1	0	1	0	1	0
2	22	1	1	2	2	#NULL!	0	#NULL!	#NULL!	#NULL!	#NULL!	2	1986	2	#NULL!	3	1	#NULL!	99	1100000	2	#NULL!	1	2	0	1	1	1	0	0	0	0	0	1	0	0	1	0	#NULL!	1	1	0	0	1	0	1	0	1	0
2	22	16	1	1	2	#NULL!	0	#NULL!	#NULL!	#NULL!	#NULL!	2	1976	2	#NULL!	3	1	#NULL!	99	1200000	2	#NULL!	0	2	0	0	0	0	0	0	0	0	0	0	0	0	0	0	#NULL!	1	1	0	0	1	0	0	0	1	0
2	22	16	1	2	2	#NULL!	0	#NULL!	#NULL!	#NULL!	#NULL!	2	1983	2	#NULL!	3	1	#NULL!	99	1300000	2	#NULL!	1	2	0	0	0	0	0	0	0	0	0	0	0	0	0	0	#NULL!	0	1	1	0	1	0	1	0	1	0
2	22	17	1	2	2	#NULL!	0	#NULL!	#NULL!	#NULL!	#NULL!	2	1972	2	#NULL!	3	8	#NULL!	99	5000000	3	#NULL!	1	2	0	1	0	1	1	0	0	0	0	0	0	0	0	0	#NULL!	0	1	0	0	1	0	0	0	1	0
2	22	17	1	1	2	#NULL!	0	#NULL!	#NULL!	#NULL!	#NULL!	2	1979	2	#NULL!	3	8	#NULL!	99	4500000	4	#NULL!	99	2	0	1	0	1	1	0	0	0	0	0	0	0	0	0	#NULL!	1	1	1	0	0	0	0	0	0	0
2	22	15	1	2	2	#NULL!	0	#NULL!	#NULL!	#NULL!	#NULL!	2	1971	2	#NULL!	4	1	#NULL!	99	2000000	2	#NULL!	0	2	0	1	0	1	0	0	0	0	0	1	0	0	1	0	#NULL!	0	1	0	1	1	0	0	0	1	0
2	22	13	1	1	2	#NULL!	0	#NULL!	#NULL!	#NULL!	#NULL!	2	1983	2	#NULL!	3	1	#NULL!	99	1300000	2	#NULL!	0	2	0	99	0	0	0	0	0	0	0	0	0	0	0	0	#NULL!	0	1	0	1	1	0	0	0	0	0
2	22	13	1	2	2	#NULL!	0	#NULL!	#NULL!	#NULL!	#NULL!	2	1979	2	#NULL!	3	8	#NULL!	99	1500000	1	#NULL!	0	2	99	1	0	1	0	0	0	0	0	1	0	1	1	0	#NULL!	0	0	1	1	0	0	0	0	1	0
2	22	13	1	2	2	#NULL!	0	#NULL!	#NULL!	#NULL!	#NULL!	2	1980	2	#NULL!	3	1	#NULL!	99	1700000	2	#NULL!	99	2	99	99	0	0	0	0	0	0	0	0	0	0	0	0	#NULL!	0	1	0	1	0	0	0	0	1	0
2	22	13	1	2	2	#NULL!	0	#NULL!	#NULL!	#NULL!	#NULL!	2	1971	2	#NULL!	3	1	#NULL!	99	2500000	2	#NULL!	99	2	0	1	0	1	0	0	0	0	0	1	0	0	1	0	#NULL!	0	1	0	1	0	0	1	0	1	0
2	22	13	1	1	2	#NULL!	0	#NULL!	#NULL!	#NULL!	#NULL!	2	1966	2	#NULL!	3	1	#NULL!	99	1300000	2	#NULL!	0	2	0	1	0	1	0	0	0	0	0	0	0	0	0	0	#NULL!	0	0	0	0	1	0	0	0	0	0
2	24	24	1	1	1	#NULL!	0	#NULL!	#NULL!	#NULL!	#NULL!	2	1963	1	#NULL!	4	8	#NULL!	99	2000000	2	#NULL!	0	2	0	1	0	0	1	0	0	0	0	1	0	0	0	0	#NULL!	0	0	0	1	0	0	1	0	1	0
2	24	24	1	1	1	#NULL!	0	#NULL!	#NULL!	#NULL!	#NULL!	2	1972	1	#NULL!	4	8	#NULL!	99	4000000	2	#NULL!	0	2	0	1	0	0	1	0	0	0	0	1	0	0	0	0	#NULL!	1	1	0	0	0	0	1	0	0	0
2	24	24	1	2	1	#NULL!	0	#NULL!	#NULL!	#NULL!	#NULL!	2	1993	1	#NULL!	5	1	#NULL!	99	3500000	2	#NULL!	0	2	0	0	0	0	0	0	0	0	0	0	0	0	0	0	#NULL!	0	1	0	0	0	1	1	0	0	0
2	24	23	1	2	1	#NULL!	0	#NULL!	#NULL!	#NULL!	#NULL!	2	1994	1	#NULL!	5	8	#NULL!	99	2000000	1	#NULL!	0	2	0	1	1	0	0	0	0	0	0	0	0	0	0	0	#NULL!	0	0	0	0	0	1	1	0	0	0
4	1	2	1	1	1	#NULL!	0	#NULL!	#NULL!	#NULL!	#NULL!	2	1996	1	#NULL!	5	6	#NULL!	99	2500000	1	#NULL!	0	2	0	1	0	0	0	0	0	1	1	0	0	0	0	0	#NULL!	1	1	0	0	0	0	0	0	1	0
4	8	3	1	1	1	#NULL!	0	#NULL!	#NULL!	#NULL!	#NULL!	2	1982	1	#NULL!	2	7	#NULL!	99	3000000	4	#NULL!	1	2	0	1	1	0	0	0	0	0	0	0	0	0	0	0	#NULL!	0	1	0	1	0	0	1	0	0	0
1	17	1	1	2	2	#NULL!	0	#NULL!	#NULL!	#NULL!	#NULL!	1	1991	88	#NULL!	3	1	#NULL!	99	2700000	2	#NULL!	0	99	1	1	0	1	1	0	0	0	0	1	0	1	0	0	#NULL!	0	1	1	1	1	0	0	0	1	0
1	17	1	1	1	2	#NULL!	0	#NULL!	#NULL!	#NULL!	#NULL!	1	1987	2	#NULL!	3	1	#NULL!	99	1800000	2	#NULL!	0	99	1	1	0	1	1	0	0	0	0	0	0	0	1	0	#NULL!	0	1	0	1	1	0	1	0	1	0
1	17	1	1	2	2	#NULL!	0	#NULL!	#NULL!	#NULL!	#NULL!	1	1978	3	#NULL!	1	1	#NULL!	99	2500000	2	#NULL!	0	99	1	1	0	1	1	0	0	0	0	1	0	0	1	0	#NULL!	0	1	1	1	1	0	0	0	1	0
1	17	1	1	1	2	#NULL!	0	#NULL!	#NULL!	#NULL!	#NULL!	1	1975	2	#NULL!	2	1	#NULL!	99	2400000	2	#NULL!	0	99	1	1	0	1	0	1	0	0	0	1	0	0	1	0	#NULL!	0	1	1	1	1	0	1	0	1	0
1	17	1	1	2	2	#NULL!	0	#NULL!	#NULL!	#NULL!	#NULL!	1	1981	88	#NULL!	2	1	#NULL!	99	2200000	2	#NULL!	0	99	1	1	0	1	1	0	0	0	0	1	0	0	1	0	#NULL!	1	1	1	0	0	0	0	0	1	0
1	17	1	1	1	2	#NULL!	0	#NULL!	#NULL!	#NULL!	#NULL!	1	1990	2	#NULL!	3	1	#NULL!	99	2000000	4	#NULL!	0	99	1	1	0	1	1	1	0	0	0	1	0	0	1	0	#NULL!	0	1	1	1	1	0	1	0	1	0
1	17	1	1	2	2	#NULL!	0	#NULL!	#NULL!	#NULL!	#NULL!	1	1990	2	#NULL!	3	1	#NULL!	99	2000000	2	#NULL!	0	99	1	1	0	1	1	0	1	0	0	0	0	0	1	0	#NULL!	1	1	1	1	1	0	0	0	1	0
1	17	5	1	1	2	#NULL!	0	#NULL!	#NULL!	#NULL!	#NULL!	1	1977	2	#NULL!	1	1	#NULL!	99	500000	4	#NULL!	0	99	1	1	1	0	0	0	0	0	0	1	0	0	1	0	#NULL!	0	0	0	0	1	0	1	0	1	0
1	17	5	1	2	2	#NULL!	0	#NULL!	#NULL!	#NULL!	#NULL!	1	1972	2	#NULL!	2	1	#NULL!	99	1500000	2	#NULL!	0	99	1	0	0	0	0	0	0	0	0	0	0	0	0	0	#NULL!	1	1	1	0	1	0	1	0	1	1
1	18	12	1	1	2	#NULL!	0	#NULL!	#NULL!	#NULL!	#NULL!	1	1978	4	#NULL!	1	1	#NULL!	99	700000	2	#NULL!	0	99	99	1	1	1	0	1	0	0	0	0	0	0	1	0	#NULL!	1	1	0	0	0	1	0	0	1	0
1	18	15	1	1	2	#NULL!	0	#NULL!	#NULL!	#NULL!	#NULL!	1	1987	4	#NULL!	2	1	#NULL!	99	1000000	2	#NULL!	0	99	0	0	0	0	0	0	0	0	0	0	0	0	0	0	#NULL!	0	0	1	0	0	0	0	0	1	0
1	18	16	1	2	2	#NULL!	0	#NULL!	#NULL!	#NULL!	#NULL!	1	1954	2	#NULL!	2	1	#NULL!	99	3000000	2	#NULL!	0	99	1	0	0	0	0	0	0	0	0	0	0	0	0	0	#NULL!	1	1	1	0	0	0	0	0	0	0
1	18	16	1	1	2	#NULL!	0	#NULL!	#NULL!	#NULL!	#NULL!	1	1987	2	#NULL!	5	9	#NULL!	99	#NULL!	2	#NULL!	0	99	1	0	0	0	0	0	0	0	0	0	0	0	0	0	#NULL!	0	1	1	0	1	0	0	0	0	0
1	19	9	1	2	2	#NULL!	0	#NULL!	#NULL!	#NULL!	#NULL!	1	1975	2	#NULL!	3	1	#NULL!	99	2000000	2	#NULL!	0	99	1	1	0	0	1	0	0	0	0	1	0	0	0	0	#NULL!	1	0	0	0	1	0	1	0	1	0
1	19	9	1	2	2	#NULL!	0	#NULL!	#NULL!	#NULL!	#NULL!	1	1976	2	#NULL!	3	8	#NULL!	99	4000000	1	#NULL!	0	99	1	1	0	0	1	0	0	0	0	1	0	1	0	0	#NULL!	0	1	0	1	0	0	1	0	1	0
1	19	7	1	1	2	#NULL!	0	#NULL!	#NULL!	#NULL!	#NULL!	1	1966	4	#NULL!	2	1	#NULL!	99	8000000	2	#NULL!	0	99	0	0	0	0	0	0	0	0	0	0	0	0	0	0	#NULL!	1	0	0	1	1	0	0	0	0	0
1	19	6	1	2	2	#NULL!	0	#NULL!	#NULL!	#NULL!	#NULL!	1	1975	2	#NULL!	3	1	#NULL!	99	1200000	1	#NULL!	0	99	1	0	0	0	0	0	0	0	0	0	0	0	0	0	#NULL!	0	1	1	0	0	1	0	0	1	0
2	20	2	1	2	2	#NULL!	0	#NULL!	#NULL!	#NULL!	#NULL!	1	1971	2	#NULL!	2	8	#NULL!	99	#NULL!	2	#NULL!	0	99	1	0	0	0	0	0	0	0	0	0	0	0	0	0	#NULL!	0	1	0	0	1	0	1	0	1	0
2	20	2	1	1	2	#NULL!	0	#NULL!	#NULL!	#NULL!	#NULL!	1	1981	1	#NULL!	3	8	#NULL!	99	600000	1	#NULL!	99	99	99	0	0	0	0	0	0	0	0	0	0	0	0	0	#NULL!	1	0	0	1	0	0	1	0	1	1
2	20	2	1	2	2	#NULL!	0	#NULL!	#NULL!	#NULL!	#NULL!	1	1993	2	#NULL!	3	8	#NULL!	99	500000	1	#NULL!	99	99	1	1	1	1	1	0	0	0	0	1	1	0	0	0	#NULL!	0	1	1	0	1	1	0	0	1	1
2	20	2	1	2	2	#NULL!	0	#NULL!	#NULL!	#NULL!	#NULL!	1	1993	2	#NULL!	3	8	#NULL!	99	500000	1	#NULL!	99	99	1	1	1	1	0	0	0	0	0	1	1	0	0	0	#NULL!	1	1	1	1	1	0	0	0	1	0
2	20	3	1	2	2	#NULL!	0	#NULL!	#NULL!	#NULL!	#NULL!	1	1974	1	#NULL!	3	8	#NULL!	99	4000000	2	#NULL!	0	99	99	0	0	0	0	0	0	0	0	0	0	0	0	0	#NULL!	0	1	0	0	0	0	1	0	1	0
2	20	3	1	2	2	#NULL!	0	#NULL!	#NULL!	#NULL!	#NULL!	1	1992	1	#NULL!	4	8	#NULL!	99	#NULL!	1	#NULL!	0	99	99	0	0	0	0	0	0	0	0	0	0	0	0	0	#NULL!	0	1	0	0	0	0	1	0	1	0
2	20	5	1	2	2	#NULL!	0	#NULL!	#NULL!	#NULL!	#NULL!	1	1987	1	#NULL!	4	8	#NULL!	99	1600000	4	#NULL!	1	99	0	1	1	1	1	0	0	0	0	1	1	0	0	0	#NULL!	0	1	0	1	0	0	1	0	1	0
2	20	5	1	1	2	#NULL!	0	#NULL!	#NULL!	#NULL!	#NULL!	1	1985	1	#NULL!	3	1	#NULL!	99	1800000	2	#NULL!	0	1	1	99	0	0	0	0	0	0	0	0	0	0	0	0	#NULL!	0	1	0	1	1	0	1	0	1	0
2	20	5	1	1	2	#NULL!	0	#NULL!	#NULL!	#NULL!	#NULL!	1	1972	1	#NULL!	4	5	#NULL!	99	30000000	2	#NULL!	0	99	1	1	1	1	1	0	0	0	0	1	0	0	1	0	#NULL!	0	1	0	1	0	0	1	0	1	0
2	21	6	1	1	2	#NULL!	0	#NULL!	#NULL!	#NULL!	#NULL!	1	1988	2	#NULL!	3	1	#NULL!	99	1100000	2	#NULL!	0	99	0	0	0	0	0	0	0	0	0	0	0	0	0	0	#NULL!	0	0	0	1	1	0	0	0	0	0
2	21	9	1	2	2	#NULL!	0	#NULL!	#NULL!	#NULL!	#NULL!	1	1985	2	#NULL!	3	8	#NULL!	99	800000	2	#NULL!	0	99	1	1	0	1	0	0	1	0	0	0	0	0	0	0	#NULL!	0	1	0	1	0	0	0	0	1	0
2	21	9	1	2	2	#NULL!	0	#NULL!	#NULL!	#NULL!	#NULL!	1	1972	1	#NULL!	4	5	#NULL!	99	10000000	2	#NULL!	0	99	1	1	0	1	1	0	0	0	0	0	0	0	0	0	#NULL!	0	1	0	1	0	0	0	0	0	0
2	21	9	1	1	2	#NULL!	0	#NULL!	#NULL!	#NULL!	#NULL!	1	1989	2	#NULL!	3	8	#NULL!	99	3000000	2	#NULL!	0	99	0	0	0	0	0	0	0	0	0	0	0	0	0	0	#NULL!	0	0	0	1	0	0	0	0	1	0
2	21	9	1	2	2	#NULL!	0	#NULL!	#NULL!	#NULL!	#NULL!	1	1973	1	#NULL!	3	8	#NULL!	99	1500000	3	#NULL!	0	99	1	1	0	1	0	0	1	0	0	0	0	0	0	0	#NULL!	0	1	0	1	0	0	1	0	0	0
2	21	10	1	2	2	#NULL!	0	#NULL!	#NULL!	#NULL!	#NULL!	1	1986	2	#NULL!	3	1	#NULL!	99	3000000	2	#NULL!	0	99	1	1	1	1	0	0	0	0	0	0	0	0	1	0	#NULL!	0	1	0	0	1	0	0	0	0	1
2	21	11	1	1	2	#NULL!	0	#NULL!	#NULL!	#NULL!	#NULL!	1	1990	2	#NULL!	2	1	#NULL!	99	1500000	1	#NULL!	0	99	1	1	1	1	1	0	0	0	0	0	1	0	0	0	#NULL!	0	1	0	1	1	0	0	0	1	1
2	21	11	1	1	2	#NULL!	0	#NULL!	#NULL!	#NULL!	#NULL!	1	1989	2	#NULL!	3	1	#NULL!	99	1600000	2	#NULL!	0	99	1	1	1	1	1	0	1	0	0	0	1	0	0	0	#NULL!	1	1	1	0	1	0	0	0	1	1
2	21	11	1	2	2	#NULL!	0	#NULL!	#NULL!	#NULL!	#NULL!	1	1991	2	#NULL!	3	1	#NULL!	99	1600000	2	#NULL!	0	99	1	1	1	1	1	0	1	0	0	0	1	0	0	0	#NULL!	1	1	1	0	1	0	0	0	1	1
2	22	16	1	1	2	#NULL!	0	#NULL!	#NULL!	#NULL!	#NULL!	1	1980	2	#NULL!	3	1	#NULL!	99	1000000	2	#NULL!	0	99	1	1	1	1	1	0	1	0	0	1	1	1	1	0	#NULL!	0	1	0	0	1	0	1	0	0	1
2	22	16	1	1	2	#NULL!	0	#NULL!	#NULL!	#NULL!	#NULL!	1	1992	2	#NULL!	4	1	#NULL!	99	1000000	2	#NULL!	0	99	1	1	1	1	0	0	1	0	0	1	0	0	1	0	#NULL!	0	1	1	0	1	0	1	0	1	0
2	22	16	1	1	2	#NULL!	0	#NULL!	#NULL!	#NULL!	#NULL!	1	1977	2	#NULL!	3	1	#NULL!	99	1300000	2	#NULL!	0	99	1	0	0	0	0	0	0	0	0	0	0	0	0	0	#NULL!	1	0	1	0	1	0	0	0	1	0
2	22	16	1	1	2	#NULL!	0	#NULL!	#NULL!	#NULL!	#NULL!	1	1993	2	#NULL!	4	1	#NULL!	99	1200000	2	#NULL!	0	99	1	0	0	0	0	0	0	0	0	0	0	0	0	0	#NULL!	1	1	0	0	1	0	0	0	1	0
2	22	16	1	1	2	#NULL!	0	#NULL!	#NULL!	#NULL!	#NULL!	1	1979	2	#NULL!	3	1	#NULL!	99	1300000	2	#NULL!	1	99	1	0	0	0	0	0	0	0	0	0	0	0	0	0	#NULL!	0	1	1	0	1	0	1	0	1	1
2	22	17	1	2	2	#NULL!	0	#NULL!	#NULL!	#NULL!	#NULL!	1	1971	2	#NULL!	2	8	#NULL!	99	5000000	1	#NULL!	1	99	1	1	1	1	0	0	0	1	0	0	0	0	0	0	#NULL!	0	1	1	0	0	0	0	0	1	0
2	22	15	1	2	2	#NULL!	0	#NULL!	#NULL!	#NULL!	#NULL!	1	1990	2	#NULL!	3	1	#NULL!	99	2000000	2	#NULL!	0	99	1	0	0	0	0	0	0	0	0	0	0	0	0	0	#NULL!	0	1	0	1	1	0	1	0	1	0
2	22	15	1	1	2	#NULL!	0	#NULL!	#NULL!	#NULL!	#NULL!	1	1990	2	#NULL!	3	1	#NULL!	99	2500000	2	#NULL!	0	99	1	0	0	0	0	0	0	0	0	0	0	0	0	0	#NULL!	0	1	0	0	1	0	0	0	1	1
2	22	15	1	1	2	#NULL!	0	#NULL!	#NULL!	#NULL!	#NULL!	1	1991	2	#NULL!	3	1	#NULL!	99	3000000	2	#NULL!	0	99	1	0	0	0	0	0	0	0	0	0	0	0	0	0	#NULL!	0	0	0	1	1	0	1	0	1	0
2	22	13	1	1	2	#NULL!	0	#NULL!	#NULL!	#NULL!	#NULL!	1	1995	2	#NULL!	3	8	#NULL!	99	1500000	1	#NULL!	0	99	1	99	0	0	0	0	0	0	0	0	0	0	0	0	#NULL!	0	1	0	1	0	0	1	0	1	0
2	22	13	1	2	2	#NULL!	0	#NULL!	#NULL!	#NULL!	#NULL!	1	1994	2	#NULL!	3	1	#NULL!	99	2300000	2	#NULL!	0	99	1	1	0	1	1	0	0	0	0	0	0	0	1	0	#NULL!	0	1	0	0	0	0	0	0	1	0
2	23	4	1	2	2	#NULL!	0	#NULL!	#NULL!	#NULL!	#NULL!	1	1997	88	#NULL!	4	1	#NULL!	99	#NULL!	1	#NULL!	0	99	1	1	1	0	0	0	0	0	1	1	0	0	0	0	#NULL!	1	1	0	0	0	0	0	0	1	0
2	23	4	1	2	2	#NULL!	0	#NULL!	#NULL!	#NULL!	#NULL!	1	1996	88	#NULL!	3	1	#NULL!	99	#NULL!	0	#NULL!	0	99	1	1	1	0	1	0	0	0	0	1	0	0	0	0	#NULL!	0	1	1	0	0	0	0	0	1	0
2	23	4	1	2	2	#NULL!	0	#NULL!	#NULL!	#NULL!	#NULL!	1	1998	88	#NULL!	4	9	#NULL!	99	#NULL!	1	#NULL!	0	99	1	1	1	0	0	0	0	1	1	0	0	0	0	0	#NULL!	0	1	1	0	0	0	1	0	1	0
2	23	4	1	1	2	#NULL!	0	#NULL!	#NULL!	#NULL!	#NULL!	1	1980	88	#NULL!	4	8	#NULL!	99	12000000	2	#NULL!	0	99	1	0	0	0	0	0	0	0	0	0	0	0	0	0	#NULL!	1	1	0	1	1	0	0	0	1	0
2	24	24	1	2	1	#NULL!	0	#NULL!	#NULL!	#NULL!	#NULL!	1	1975	1	#NULL!	4	1	#NULL!	99	3000000	2	#NULL!	0	99	1	1	1	0	1	0	0	0	0	0	0	0	1	0	#NULL!	1	1	0	0	0	0	1	0	1	0
2	24	23	1	2	1	#NULL!	0	#NULL!	#NULL!	#NULL!	#NULL!	1	1979	1	#NULL!	4	8	#NULL!	99	#NULL!	1	#NULL!	0	99	1	0	0	0	0	0	0	0	0	0	0	0	0	0	#NULL!	0	0	0	1	0	1	0	0	1	0
2	24	24	1	2	1	#NULL!	0	#NULL!	#NULL!	#NULL!	#NULL!	1	1995	1	#NULL!	5	6	#NULL!	99	900000	1	#NULL!	0	99	0	1	0	0	1	0	0	0	1	0	0	0	0	0	#NULL!	0	1	0	0	0	1	0	0	0	0
2	24	24	1	1	1	#NULL!	0	#NULL!	#NULL!	#NULL!	#NULL!	1	1992	1	#NULL!	5	6	#NULL!	99	3500000	1	#NULL!	0	99	0	1	0	0	0	0	0	0	1	0	0	0	1	0	#NULL!	0	1	0	0	1	0	1	0	1	0
2	24	23	1	1	1	#NULL!	0	#NULL!	#NULL!	#NULL!	#NULL!	1	1980	1	#NULL!	4	8	#NULL!	99	4500000	2	#NULL!	0	99	1	1	1	0	0	0	0	0	0	0	0	0	0	0	#NULL!	0	0	0	0	1	1	0	0	1	0
2	24	23	1	1	1	#NULL!	0	#NULL!	#NULL!	#NULL!	#NULL!	1	1988	1	#NULL!	4	8	#NULL!	99	3000000	2	#NULL!	0	99	0	1	1	0	1	0	0	0	0	0	0	0	0	0	#NULL!	0	1	0	1	0	1	0	0	0	0
4	2	1	1	2	1	#NULL!	0	#NULL!	#NULL!	#NULL!	#NULL!	1	1997	1	#NULL!	5	6	#NULL!	99	2000000	1	#NULL!	0	0	0	1	0	0	1	0	0	0	0	0	0	0	0	0	#NULL!	0	0	0	0	0	0	0	0	0	0
4	8	3	1	1	1	#NULL!	0	#NULL!	#NULL!	#NULL!	#NULL!	1	1990	1	#NULL!	3	9	#NULL!	99	2000000	1	#NULL!	0	99	1	1	1	0	0	0	0	0	0	0	0	0	0	0	#NULL!	0	1	1	0	0	0	1	0	0	0
4	9	2	1	1	1	#NULL!	0	#NULL!	#NULL!	#NULL!	#NULL!	1	1988	1	#NULL!	3	8	#NULL!	99	3000000	1	#NULL!	0	99	1	1	1	0	1	0	0	0	0	0	0	0	0	0	#NULL!	0	0	0	0	0	0	0	0	0	0
4	9	2	1	2	1	#NULL!	0	#NULL!	#NULL!	#NULL!	#NULL!	1	1979	1	#NULL!	3	8	#NULL!	99	3000000	1	#NULL!	0	99	1	1	1	0	1	0	0	0	0	0	0	0	0	0	#NULL!	0	1	1	1	0	0	0	0	0	1
4	4	3	1	2	1	#NULL!	0	#NULL!	#NULL!	#NULL!	#NULL!	1	1976	1	#NULL!	3	8	#NULL!	99	3000000	1	#NULL!	0	0	0	1	0	0	1	0	0	0	0	0	0	0	0	0	#NULL!	0	0	0	0	0	0	1	0	0	0
1	19	6	1	2	2	#NULL!	0	#NULL!	#NULL!	#NULL!	#NULL!	2	1985	2	#NULL!	2	1	#NULL!	99	700000	2	#NULL!	0	2	0	0	0	0	0	0	0	0	0	0	0	0	0	0	#NULL!	0	1	1	1	0	0	0	0	1	0
1	17	5	1	2	2	#NULL!	0	#NULL!	#NULL!	#NULL!	#NULL!	2	1991	2	#NULL!	3	1	#NULL!	99	1800000	2	#NULL!	0	2	0	0	0	0	0	0	0	0	0	0	0	0	0	0	#NULL!	0	1	0	1	1	0	1	0	0	0
1	18	12	1	2	2	#NULL!	0	#NULL!	#NULL!	#NULL!	#NULL!	2	1974	88	#NULL!	1	1	#NULL!	99	600000	2	#NULL!	0	2	0	1	1	1	0	0	1	0	0	0	1	0	1	0	#NULL!	1	1	0	0	1	1	1	0	1	0
1	18	16	1	2	2	#NULL!	0	#NULL!	#NULL!	#NULL!	#NULL!	2	1975	2	#NULL!	3	1	#NULL!	99	2000000	2	#NULL!	0	2	0	1	0	1	1	0	0	0	0	0	0	0	0	0	#NULL!	1	1	0	1	0	0	0	0	0	0
1	19	10	1	2	2	#NULL!	0	#NULL!	#NULL!	#NULL!	#NULL!	2	1992	2	#NULL!	2	1	#NULL!	99	5000000	1	#NULL!	1	2	0	0	0	0	0	0	0	0	0	0	0	0	0	0	#NULL!	0	1	0	0	1	0	1	0	1	0
1	19	8	1	2	2	#NULL!	0	#NULL!	#NULL!	#NULL!	#NULL!	2	1965	2	#NULL!	2	1	#NULL!	99	3500000	2	#NULL!	0	2	0	1	0	1	0	0	0	0	0	1	0	0	0	0	#NULL!	1	1	0	1	1	0	0	0	1	0
2	20	3	1	2	2	#NULL!	0	#NULL!	#NULL!	#NULL!	#NULL!	2	1979	1	#NULL!	4	8	#NULL!	99	#NULL!	2	#NULL!	0	2	99	0	0	0	0	0	0	0	0	0	0	0	0	0	#NULL!	0	1	0	0	0	0	1	0	1	0
2	22	15	1	1	2	#NULL!	0	#NULL!	#NULL!	#NULL!	#NULL!	2	1988	2	#NULL!	2	1	#NULL!	99	1200000	2	#NULL!	0	2	0	1	0	1	0	0	0	0	0	0	0	0	1	0	#NULL!	0	1	0	1	1	0	0	0	1	0
2	22	15	1	1	2	#NULL!	0	#NULL!	#NULL!	#NULL!	#NULL!	2	1991	2	#NULL!	3	1	#NULL!	99	2000000	2	#NULL!	0	2	0	1	0	1	0	0	0	0	0	0	0	0	1	0	#NULL!	0	1	0	1	1	0	0	0	1	0
2	22	14	1	2	2	#NULL!	0	#NULL!	#NULL!	#NULL!	#NULL!	2	1991	2	#NULL!	3	1	#NULL!	99	4000000	2	#NULL!	99	2	0	1	0	1	1	0	0	0	0	0	0	0	1	0	#NULL!	0	0	1	1	1	0	1	0	1	0
2	24	23	1	1	1	#NULL!	0	#NULL!	#NULL!	#NULL!	#NULL!	2	1966	1	#NULL!	3	5	#NULL!	99	1500000	2	#NULL!	0	2	0	0	0	0	0	0	0	0	0	0	0	0	0	0	#NULL!	0	0	0	0	0	0	1	0	0	0
2	24	23	1	2	1	#NULL!	0	#NULL!	#NULL!	#NULL!	#NULL!	2	1996	1	#NULL!	4	8	#NULL!	99	4000000	1	#NULL!	0	2	0	1	1	0	0	0	0	0	0	0	0	0	0	0	#NULL!	0	1	0	0	0	0	1	0	1	0
1	17	2	1	1	2	#NULL!	0	#NULL!	#NULL!	#NULL!	#NULL!	1	1981	2	#NULL!	2	1	#NULL!	99	400000	2	#NULL!	99	99	1	1	1	1	1	0	1	0	0	0	0	0	1	0	#NULL!	1	1	1	1	1	1	1	0	1	1
1	18	12	1	1	2	#NULL!	0	#NULL!	#NULL!	#NULL!	#NULL!	1	1965	4	#NULL!	1	1	#NULL!	99	600000	2	#NULL!	0	99	1	1	1	1	1	0	0	0	0	0	0	0	0	0	#NULL!	1	1	0	0	1	0	0	0	1	0
1	18	12	1	1	2	#NULL!	0	#NULL!	#NULL!	#NULL!	#NULL!	1	1968	4	#NULL!	2	1	#NULL!	99	400000	1	#NULL!	0	99	1	1	1	1	0	0	1	0	0	0	0	0	1	0	#NULL!	0	1	1	0	0	1	1	0	1	0
1	18	15	1	2	2	#NULL!	0	#NULL!	#NULL!	#NULL!	#NULL!	1	1994	4	#NULL!	2	1	#NULL!	99	1000000	2	#NULL!	0	99	0	0	0	0	0	0	0	0	0	0	0	0	0	0	#NULL!	0	0	0	1	0	0	0	0	1	0
1	19	10	1	2	2	#NULL!	0	#NULL!	#NULL!	#NULL!	#NULL!	1	1993	2	#NULL!	4	1	#NULL!	99	2700000	1	#NULL!	0	99	1	1	1	1	1	0	0	0	0	1	0	0	0	0	#NULL!	1	1	1	1	0	0	1	0	1	0
1	19	6	1	1	2	#NULL!	0	#NULL!	#NULL!	#NULL!	#NULL!	1	1988	3	#NULL!	2	1	#NULL!	99	700000	1	#NULL!	0	99	1	0	0	0	0	0	0	0	0	0	0	0	0	0	#NULL!	0	1	1	1	0	0	1	0	1	0
1	19	8	1	1	2	#NULL!	0	#NULL!	#NULL!	#NULL!	#NULL!	1	1982	2	#NULL!	3	1	#NULL!	99	2500000	2	#NULL!	0	99	1	0	0	0	0	0	0	0	0	0	0	0	0	0	#NULL!	1	1	0	1	1	0	0	0	1	0
1	19	8	1	2	2	#NULL!	0	#NULL!	#NULL!	#NULL!	#NULL!	1	1975	2	#NULL!	2	1	#NULL!	99	2800000	2	#NULL!	0	99	1	1	0	1	0	0	0	0	0	1	0	0	1	0	#NULL!	0	1	0	1	1	0	1	0	1	0
2	20	2	1	2	2	#NULL!	0	#NULL!	#NULL!	#NULL!	#NULL!	1	1983	2	#NULL!	3	8	#NULL!	99	#NULL!	1	#NULL!	99	99	1	0	0	0	0	0	0	0	0	0	0	0	0	0	#NULL!	1	1	1	1	0	0	0	0	1	0
2	20	2	1	1	2	#NULL!	0	#NULL!	#NULL!	#NULL!	#NULL!	1	1980	2	#NULL!	3	8	#NULL!	99	500000	1	#NULL!	99	99	1	0	0	0	0	0	0	0	0	0	0	0	0	0	#NULL!	0	1	1	1	0	0	0	0	1	0
2	20	3	1	1	2	#NULL!	0	#NULL!	#NULL!	#NULL!	#NULL!	1	1990	1	#NULL!	3	8	#NULL!	99	3000000	2	#NULL!	0	99	99	0	0	0	0	0	0	0	0	0	0	0	0	0	#NULL!	0	0	0	0	0	0	1	0	1	0
2	20	3	1	2	2	#NULL!	0	#NULL!	#NULL!	#NULL!	#NULL!	1	1991	4	#NULL!	3	8	#NULL!	99	2000000	2	#NULL!	0	99	1	0	0	0	0	0	0	0	0	0	0	0	0	0	#NULL!	0	1	0	0	1	0	0	0	1	0
2	20	3	1	1	2	#NULL!	0	#NULL!	#NULL!	#NULL!	#NULL!	1	1990	1	#NULL!	4	8	#NULL!	99	5000000	1	#NULL!	0	99	0	0	0	0	0	0	0	0	0	0	0	0	0	0	#NULL!	0	1	0	0	1	0	0	0	1	0
2	21	11	1	1	2	#NULL!	0	#NULL!	#NULL!	#NULL!	#NULL!	1	1992	2	#NULL!	2	1	#NULL!	99	1000000	1	#NULL!	0	99	0	1	1	1	1	0	1	0	0	0	1	0	0	0	#NULL!	0	1	0	1	1	1	1	0	1	1
2	22	16	1	2	2	#NULL!	0	#NULL!	#NULL!	#NULL!	#NULL!	1	1981	2	#NULL!	3	1	#NULL!	99	1000000	2	#NULL!	1	99	1	0	0	0	0	0	0	0	0	0	0	0	0	0	#NULL!	0	1	1	0	1	0	1	0	1	1
2	22	17	1	2	2	#NULL!	0	#NULL!	#NULL!	#NULL!	#NULL!	1	1997	2	#NULL!	3	8	#NULL!	99	7500000	1	#NULL!	1	99	1	1	1	1	1	0	0	0	0	0	0	0	0	0	#NULL!	0	1	1	0	0	0	0	0	1	0
2	22	15	1	2	2	#NULL!	0	#NULL!	#NULL!	#NULL!	#NULL!	1	1967	2	#NULL!	3	1	#NULL!	99	2000000	2	#NULL!	0	99	1	0	0	0	0	0	0	0	0	0	0	0	0	0	#NULL!	0	1	0	1	1	0	0	0	1	0
2	22	15	1	2	2	#NULL!	0	#NULL!	#NULL!	#NULL!	#NULL!	1	1990	2	#NULL!	3	1	#NULL!	99	2000000	2	#NULL!	0	99	1	0	0	0	0	0	0	0	0	0	0	0	0	0	#NULL!	0	1	0	1	1	0	0	0	1	1
2	22	15	1	1	2	#NULL!	0	#NULL!	#NULL!	#NULL!	#NULL!	1	1974	2	#NULL!	3	1	#NULL!	99	2500000	2	#NULL!	0	99	0	1	0	1	0	0	0	0	0	0	0	0	1	0	#NULL!	0	0	0	1	1	0	0	0	1	0
2	22	15	1	2	2	#NULL!	0	#NULL!	#NULL!	#NULL!	#NULL!	1	1990	2	#NULL!	3	1	#NULL!	99	1500000	2	#NULL!	0	99	1	0	0	0	0	0	0	0	0	0	0	0	0	0	#NULL!	0	1	0	0	1	0	0	0	1	0
2	23	22	1	1	2	#NULL!	0	#NULL!	#NULL!	#NULL!	#NULL!	1	1981	1	#NULL!	3	1	#NULL!	99	1800000	2	#NULL!	99	99	1	1	1	0	1	0	0	0	0	0	0	0	1	0	#NULL!	1	0	1	0	1	1	1	0	1	1
2	23	22	1	2	2	#NULL!	0	#NULL!	#NULL!	#NULL!	#NULL!	1	1988	1	#NULL!	3	8	#NULL!	99	1700000	2	#NULL!	0	99	1	1	0	1	1	0	0	0	0	0	1	1	0	0	#NULL!	1	1	0	1	1	1	0	0	1	1
2	23	22	1	2	2	#NULL!	0	#NULL!	#NULL!	#NULL!	#NULL!	1	1993	2	#NULL!	4	8	#NULL!	99	1500000	1	#NULL!	0	99	1	1	1	1	1	0	0	0	0	1	0	0	0	0	#NULL!	1	1	1	1	1	1	0	0	1	0
2	24	23	1	1	1	#NULL!	0	#NULL!	#NULL!	#NULL!	#NULL!	1	1972	1	#NULL!	4	9	#NULL!	99	2000000	4	#NULL!	0	99	1	1	0	0	0	0	0	0	1	0	0	0	0	0	#NULL!	1	1	0	0	0	0	1	0	0	0
1	18	12	1	1	2	#NULL!	0	#NULL!	#NULL!	#NULL!	#NULL!	2	1996	4	#NULL!	2	1	#NULL!	99	400000	2	#NULL!	99	2	0	1	1	0	0	0	0	0	0	0	0	0	1	0	#NULL!	0	1	0	1	0	1	1	0	1	0
1	19	10	1	2	2	#NULL!	0	#NULL!	#NULL!	#NULL!	#NULL!	2	1979	2	#NULL!	2	1	#NULL!	99	#NULL!	2	#NULL!	0	2	0	0	0	0	0	0	0	0	0	0	0	0	0	0	#NULL!	0	1	1	1	0	0	1	0	1	0
1	19	9	1	2	2	#NULL!	0	#NULL!	#NULL!	#NULL!	#NULL!	2	1976	2	#NULL!	3	8	#NULL!	99	3000000	1	#NULL!	99	2	0	0	0	0	0	0	0	0	0	0	0	0	0	0	#NULL!	0	1	0	1	0	0	0	0	1	0
1	19	7	1	2	2	#NULL!	0	#NULL!	#NULL!	#NULL!	#NULL!	2	1980	4	#NULL!	1	1	#NULL!	99	#NULL!	4	#NULL!	0	2	0	1	0	1	0	0	0	0	0	0	0	0	0	0	#NULL!	0	1	1	1	0	0	1	0	0	0
1	19	8	1	1	2	#NULL!	0	#NULL!	#NULL!	#NULL!	#NULL!	2	1980	2	#NULL!	2	1	#NULL!	99	1200000	4	#NULL!	0	2	0	0	0	0	0	0	0	0	0	0	0	0	0	0	#NULL!	1	1	1	0	1	0	0	0	1	0
1	19	8	1	1	2	#NULL!	0	#NULL!	#NULL!	#NULL!	#NULL!	2	1982	2	#NULL!	2	1	#NULL!	99	2000000	2	#NULL!	0	2	0	0	0	0	0	0	0	0	0	0	0	0	0	0	#NULL!	1	1	0	1	1	0	0	0	1	0
1	19	8	1	1	2	#NULL!	0	#NULL!	#NULL!	#NULL!	#NULL!	2	1976	2	#NULL!	2	1	#NULL!	99	1500000	2	#NULL!	0	2	0	0	0	0	0	0	0	0	0	0	0	0	0	0	#NULL!	1	1	0	0	1	0	0	0	1	0
1	18	12	1	2	2	#NULL!	0	#NULL!	#NULL!	#NULL!	#NULL!	1	1983	4	#NULL!	1	1	#NULL!	99	750000	2	#NULL!	0	99	1	99	0	0	0	0	0	0	0	0	0	0	0	0	#NULL!	1	0	0	1	1	1	1	0	0	0
1	18	13	1	1	2	#NULL!	0	#NULL!	#NULL!	#NULL!	#NULL!	1	1963	4	#NULL!	2	1	#NULL!	99	500000	2	#NULL!	0	99	1	0	0	0	0	0	0	0	0	0	0	0	0	0	#NULL!	0	1	0	0	1	0	1	0	1	0
1	19	10	1	2	2	#NULL!	0	#NULL!	#NULL!	#NULL!	#NULL!	1	1976	2	#NULL!	3	1	#NULL!	99	#NULL!	4	#NULL!	0	99	1	0	0	0	0	0	0	0	0	0	0	0	0	0	#NULL!	0	1	0	0	1	0	1	0	1	0
1	19	10	1	1	2	#NULL!	0	#NULL!	#NULL!	#NULL!	#NULL!	1	1984	2	#NULL!	3	1	#NULL!	99	#NULL!	1	#NULL!	0	99	1	1	1	0	1	0	0	0	0	0	0	0	0	0	#NULL!	0	1	0	0	0	0	0	0	1	0
1	19	10	1	2	2	#NULL!	0	#NULL!	#NULL!	#NULL!	#NULL!	1	1979	2	#NULL!	3	1	#NULL!	99	3000000	2	#NULL!	0	99	1	1	0	0	0	0	0	0	0	1	0	0	0	0	#NULL!	0	1	1	0	1	0	1	0	0	0
1	19	10	1	2	2	#NULL!	0	#NULL!	#NULL!	#NULL!	#NULL!	1	1978	2	#NULL!	3	1	#NULL!	99	#NULL!	2	#NULL!	0	99	1	0	0	0	0	0	0	0	0	0	0	0	0	0	#NULL!	0	1	1	0	1	0	1	0	1	0
1	19	10	1	2	2	#NULL!	0	#NULL!	#NULL!	#NULL!	#NULL!	1	1983	2	#NULL!	3	1	#NULL!	99	5200000	2	#NULL!	0	99	1	0	0	0	0	0	0	0	0	0	0	0	0	0	#NULL!	0	1	1	1	1	0	1	0	1	1
1	19	7	1	2	2	#NULL!	0	#NULL!	#NULL!	#NULL!	#NULL!	1	1976	4	#NULL!	1	1	#NULL!	99	2000000	4	#NULL!	0	99	1	1	0	1	0	0	0	0	0	0	0	0	0	0	#NULL!	0	1	0	1	0	0	1	0	0	0
1	19	8	1	2	2	#NULL!	0	#NULL!	#NULL!	#NULL!	#NULL!	1	1995	2	#NULL!	2	1	#NULL!	99	1000000	2	#NULL!	0	99	1	1	0	1	1	0	0	0	0	1	0	0	0	0	#NULL!	0	1	0	1	1	0	1	0	1	0
2	21	10	1	2	2	#NULL!	0	#NULL!	#NULL!	#NULL!	#NULL!	1	1990	2	#NULL!	3	1	#NULL!	99	1000000	1	#NULL!	0	99	1	1	1	1	1	0	0	0	0	0	0	0	1	0	#NULL!	0	1	0	1	1	0	1	0	1	1
2	23	22	1	1	2	#NULL!	0	#NULL!	#NULL!	#NULL!	#NULL!	1	1970	1	#NULL!	3	1	#NULL!	99	2000000	2	#NULL!	0	99	1	1	1	1	1	0	0	0	0	0	0	0	1	0	#NULL!	1	1	1	0	1	1	1	0	1	1
1	17	5	1	1	2	#NULL!	0	#NULL!	#NULL!	#NULL!	#NULL!	2	1994	2	#NULL!	3	1	#NULL!	99	750000	2	#NULL!	1	2	1	0	0	0	0	0	0	0	0	0	0	0	0	0	#NULL!	0	1	0	0	1	0	1	0	1	0
1	18	12	1	1	2	#NULL!	0	#NULL!	#NULL!	#NULL!	#NULL!	2	1991	4	#NULL!	3	1	#NULL!	99	400000	4	#NULL!	1	2	0	1	1	1	1	0	0	0	0	0	0	0	1	0	#NULL!	1	1	0	0	0	0	1	0	0	0
1	18	12	1	2	2	#NULL!	0	#NULL!	#NULL!	#NULL!	#NULL!	2	1995	4	#NULL!	1	1	#NULL!	99	600000	2	#NULL!	99	2	0	1	1	1	0	0	0	0	0	0	1	0	1	0	#NULL!	0	1	0	0	0	1	1	0	1	1
1	18	13	1	1	2	#NULL!	0	#NULL!	#NULL!	#NULL!	#NULL!	2	1974	6	#NULL!	1	1	#NULL!	99	400000	2	#NULL!	0	2	0	0	0	0	0	0	0	0	0	0	0	0	0	0	#NULL!	0	1	1	0	0	0	1	0	1	1
1	18	13	1	2	2	#NULL!	0	#NULL!	#NULL!	#NULL!	#NULL!	2	1980	4	#NULL!	2	1	#NULL!	99	300000	1	#NULL!	1	2	0	0	0	0	0	0	0	0	0	0	0	0	0	0	#NULL!	1	1	1	0	0	0	1	0	0	0
1	18	13	1	2	2	#NULL!	0	#NULL!	#NULL!	#NULL!	#NULL!	2	1986	4	#NULL!	1	1	#NULL!	99	400000	3	#NULL!	1	2	0	0	0	0	0	0	0	0	0	0	0	0	0	0	#NULL!	1	1	1	0	0	0	1	0	0	0
1	18	13	1	1	2	#NULL!	0	#NULL!	#NULL!	#NULL!	#NULL!	2	1986	4	#NULL!	1	1	#NULL!	99	300000	3	#NULL!	1	2	0	0	0	0	0	0	0	0	0	0	0	0	0	0	#NULL!	0	1	1	0	1	0	0	0	1	0
1	18	13	1	1	2	#NULL!	0	#NULL!	#NULL!	#NULL!	#NULL!	2	1971	6	#NULL!	1	1	#NULL!	99	300000	4	#NULL!	1	2	0	0	0	0	0	0	0	0	0	0	0	0	0	0	#NULL!	0	1	1	0	1	0	0	0	0	1
1	18	13	1	2	2	#NULL!	0	#NULL!	#NULL!	#NULL!	#NULL!	2	1982	4	#NULL!	1	1	#NULL!	99	200000	1	#NULL!	99	2	0	0	0	0	0	0	0	0	0	0	0	0	0	0	#NULL!	1	0	0	0	0	0	0	0	1	0
1	18	14	1	1	2	#NULL!	0	#NULL!	#NULL!	#NULL!	#NULL!	2	1976	2	#NULL!	3	1	#NULL!	99	1000000	4	#NULL!	1	2	0	0	0	0	0	0	0	0	0	0	0	0	0	0	#NULL!	1	1	0	1	0	0	1	0	1	1
1	18	16	1	2	2	#NULL!	0	#NULL!	#NULL!	#NULL!	#NULL!	2	1985	2	#NULL!	2	1	#NULL!	99	3000000	2	#NULL!	99	2	0	1	0	1	1	1	0	0	0	0	0	0	0	0	#NULL!	0	0	0	1	0	0	0	0	1	0
1	18	16	1	2	2	#NULL!	0	#NULL!	#NULL!	#NULL!	#NULL!	2	1998	2	#NULL!	2	1	#NULL!	99	2000000	4	#NULL!	0	2	0	0	0	0	0	0	0	0	0	0	0	0	0	0	#NULL!	1	1	0	1	0	0	0	0	0	0
1	18	16	1	2	2	#NULL!	0	#NULL!	#NULL!	#NULL!	#NULL!	2	1986	2	#NULL!	1	1	#NULL!	99	2000000	4	#NULL!	0	2	0	0	0	0	0	0	0	0	0	0	0	0	0	0	#NULL!	0	1	1	1	0	0	0	0	0	0
1	18	16	1	2	2	#NULL!	0	#NULL!	#NULL!	#NULL!	#NULL!	2	1996	2	#NULL!	1	1	#NULL!	99	3000000	2	#NULL!	0	2	0	0	0	0	0	0	0	0	0	0	0	0	0	0	#NULL!	0	1	1	0	0	0	0	0	0	0
1	19	10	1	2	2	#NULL!	0	#NULL!	#NULL!	#NULL!	#NULL!	2	1993	2	#NULL!	2	1	#NULL!	99	4000000	4	#NULL!	0	2	0	0	0	0	0	0	0	0	0	0	0	0	0	0	#NULL!	1	1	1	1	1	0	1	0	1	0
1	19	10	1	1	2	#NULL!	0	#NULL!	#NULL!	#NULL!	#NULL!	2	1985	2	#NULL!	2	1	#NULL!	99	#NULL!	2	#NULL!	99	2	0	1	1	0	0	0	1	0	0	0	0	0	1	0	#NULL!	0	1	0	0	1	0	0	0	1	0
1	19	10	1	1	2	#NULL!	0	#NULL!	#NULL!	#NULL!	#NULL!	2	1971	2	#NULL!	1	1	#NULL!	99	#NULL!	2	#NULL!	0	2	0	0	0	0	0	0	0	0	0	0	0	0	0	0	#NULL!	0	1	0	0	1	0	0	0	1	0
1	19	7	1	1	2	#NULL!	0	#NULL!	#NULL!	#NULL!	#NULL!	2	1995	4	#NULL!	1	1	#NULL!	99	5000000	2	#NULL!	0	2	99	1	0	1	0	0	0	0	0	0	0	0	0	0	#NULL!	1	1	0	1	0	0	0	0	0	0
1	19	7	1	2	2	#NULL!	0	#NULL!	#NULL!	#NULL!	#NULL!	2	1963	4	#NULL!	1	1	#NULL!	99	3000000	2	#NULL!	99	2	0	1	0	1	0	0	1	0	0	0	0	0	0	0	#NULL!	0	0	0	0	0	1	1	0	1	0
1	19	7	1	1	2	#NULL!	0	#NULL!	#NULL!	#NULL!	#NULL!	2	1970	4	#NULL!	1	1	#NULL!	99	8000000	2	#NULL!	0	2	0	0	0	0	0	0	0	0	0	0	0	0	0	0	#NULL!	0	1	0	0	1	0	0	0	1	0
1	19	7	1	2	2	#NULL!	0	#NULL!	#NULL!	#NULL!	#NULL!	2	1990	4	#NULL!	1	1	#NULL!	99	#NULL!	4	#NULL!	99	2	0	1	0	1	0	0	0	0	0	0	0	0	0	0	#NULL!	0	1	0	1	0	0	0	0	1	0
1	19	6	1	2	2	#NULL!	0	#NULL!	#NULL!	#NULL!	#NULL!	2	1993	3	#NULL!	1	1	#NULL!	99	400000	2	#NULL!	0	2	0	0	0	0	0	0	0	0	0	0	0	0	0	0	#NULL!	0	1	1	1	0	0	1	0	1	0
1	19	8	1	1	2	#NULL!	0	#NULL!	#NULL!	#NULL!	#NULL!	2	1984	2	#NULL!	3	1	#NULL!	99	1800000	2	#NULL!	0	2	0	0	0	0	0	0	0	0	0	0	0	0	0	0	#NULL!	1	1	0	1	1	0	1	0	1	0
2	21	8	1	1	2	#NULL!	0	#NULL!	#NULL!	#NULL!	#NULL!	2	1988	2	#NULL!	4	1	#NULL!	99	500000	4	#NULL!	0	2	0	1	0	1	1	0	0	0	0	0	0	0	0	0	#NULL!	1	1	0	1	0	0	0	0	0	0
2	21	8	1	2	2	#NULL!	0	#NULL!	#NULL!	#NULL!	#NULL!	2	1989	2	#NULL!	3	8	#NULL!	99	300000	4	#NULL!	99	2	0	1	1	0	1	0	0	0	0	0	0	0	0	0	#NULL!	1	0	0	1	0	1	1	0	0	0
2	21	8	1	2	2	#NULL!	0	#NULL!	#NULL!	#NULL!	#NULL!	2	1997	2	#NULL!	3	8	#NULL!	99	1500000	2	#NULL!	0	2	0	1	1	1	1	0	0	0	0	0	0	0	0	0	#NULL!	0	1	0	0	1	0	0	0	1	0
2	22	15	1	1	2	#NULL!	0	#NULL!	#NULL!	#NULL!	#NULL!	2	1992	2	#NULL!	2	1	#NULL!	99	1500000	2	#NULL!	0	2	0	1	0	1	0	0	0	0	0	0	0	0	1	0	#NULL!	0	1	0	1	1	0	0	0	1	0
2	22	15	1	2	2	#NULL!	0	#NULL!	#NULL!	#NULL!	#NULL!	2	1984	2	#NULL!	4	1	#NULL!	99	1200000	2	#NULL!	0	2	0	0	0	0	0	0	0	0	0	0	0	0	0	0	#NULL!	1	0	0	0	1	0	0	0	1	0
2	22	14	1	1	2	#NULL!	0	#NULL!	#NULL!	#NULL!	#NULL!	2	1966	2	#NULL!	3	1	#NULL!	99	1000000	2	#NULL!	0	2	0	1	0	1	1	1	0	0	0	1	0	0	0	0	#NULL!	0	1	0	1	1	0	1	0	1	0
2	22	14	1	2	2	#NULL!	0	#NULL!	#NULL!	#NULL!	#NULL!	2	1976	2	#NULL!	3	1	#NULL!	99	500000	2	#NULL!	0	2	0	1	0	1	1	0	0	0	0	1	0	0	1	0	#NULL!	0	1	1	1	1	0	1	0	1	0
1	22	7	1	2	2	#NULL!	0	#NULL!	#NULL!	#NULL!	#NULL!	1	1962	4	#NULL!	1	1	#NULL!	99	3000000	2	#NULL!	0	99	1	1	0	1	0	0	0	0	0	0	0	0	0	0	#NULL!	0	1	0	1	0	0	0	0	0	0
1	18	14	1	1	2	#NULL!	0	#NULL!	#NULL!	#NULL!	#NULL!	1	1972	2	#NULL!	2	1	#NULL!	99	300000	2	#NULL!	0	99	0	1	0	1	0	0	0	0	0	0	0	0	0	0	#NULL!	1	1	1	1	1	1	1	1	0	1
1	18	14	1	2	2	#NULL!	0	#NULL!	#NULL!	#NULL!	#NULL!	1	1990	2	#NULL!	3	1	#NULL!	99	700000	2	#NULL!	0	99	1	1	1	1	0	0	1	0	0	0	0	0	1	0	#NULL!	1	1	1	1	1	1	1	0	1	0
1	18	14	1	2	2	#NULL!	0	#NULL!	#NULL!	#NULL!	#NULL!	1	1983	2	#NULL!	3	1	#NULL!	99	2000000	2	#NULL!	0	99	1	1	0	1	1	1	1	0	0	0	0	0	1	0	#NULL!	1	1	1	0	1	0	1	0	1	0
1	18	14	1	2	2	#NULL!	0	#NULL!	#NULL!	#NULL!	#NULL!	1	1986	2	#NULL!	3	1	#NULL!	99	2000000	2	#NULL!	0	99	1	1	1	1	1	1	1	0	0	0	0	0	1	0	#NULL!	1	1	1	0	1	0	1	0	1	0
1	18	15	1	2	2	#NULL!	0	#NULL!	#NULL!	#NULL!	#NULL!	1	1954	4	#NULL!	1	1	#NULL!	99	#NULL!	2	#NULL!	99	99	1	0	0	0	0	0	0	0	0	0	0	0	0	0	#NULL!	0	0	0	0	0	0	0	0	1	0
1	18	15	1	2	2	#NULL!	0	#NULL!	#NULL!	#NULL!	#NULL!	1	1961	4	#NULL!	1	1	#NULL!	99	#NULL!	2	#NULL!	99	99	1	0	0	0	0	0	0	0	0	0	0	0	0	0	#NULL!	0	0	0	0	0	0	0	0	1	0
1	18	15	1	1	2	#NULL!	0	#NULL!	#NULL!	#NULL!	#NULL!	1	1950	4	#NULL!	2	1	#NULL!	99	#NULL!	2	#NULL!	0	99	1	0	0	0	0	0	0	0	0	0	0	0	0	0	#NULL!	0	0	0	0	0	0	0	0	1	0
1	18	15	1	1	2	#NULL!	0	#NULL!	#NULL!	#NULL!	#NULL!	1	1967	4	#NULL!	1	1	#NULL!	99	100000	2	#NULL!	0	99	1	0	0	0	0	0	0	0	0	0	0	0	0	0	#NULL!	0	0	0	0	0	0	0	0	1	0
1	18	15	1	2	2	#NULL!	0	#NULL!	#NULL!	#NULL!	#NULL!	1	1955	4	#NULL!	2	1	#NULL!	99	500000	2	#NULL!	0	99	1	0	0	0	0	0	0	0	0	0	0	0	0	0	#NULL!	0	0	0	0	1	0	0	0	1	1
1	18	15	1	2	2	#NULL!	0	#NULL!	#NULL!	#NULL!	#NULL!	1	1974	4	#NULL!	1	1	#NULL!	99	#NULL!	2	#NULL!	99	99	1	0	0	0	0	0	0	0	0	0	0	0	0	0	#NULL!	0	0	0	0	0	0	0	0	1	0
1	18	15	1	2	2	#NULL!	0	#NULL!	#NULL!	#NULL!	#NULL!	1	1983	4	#NULL!	1	1	#NULL!	99	#NULL!	2	#NULL!	99	99	1	0	0	0	0	0	0	0	0	0	0	0	0	0	#NULL!	0	0	0	0	0	0	0	0	1	0
1	18	15	1	1	2	#NULL!	0	#NULL!	#NULL!	#NULL!	#NULL!	1	1971	4	#NULL!	1	1	#NULL!	99	300000	2	#NULL!	0	99	1	0	0	0	0	0	0	0	0	0	0	0	0	0	#NULL!	0	0	0	1	0	0	0	0	1	0
1	18	15	1	1	2	#NULL!	0	#NULL!	#NULL!	#NULL!	#NULL!	1	1984	4	#NULL!	2	2	#NULL!	99	800000	2	#NULL!	0	99	0	0	0	0	0	0	0	0	0	0	0	0	0	0	#NULL!	0	0	0	0	0	0	0	0	1	0
1	18	16	1	1	2	#NULL!	0	#NULL!	#NULL!	#NULL!	#NULL!	1	1986	2	#NULL!	1	1	#NULL!	99	3000000	2	#NULL!	0	99	1	0	0	0	0	0	0	0	0	0	0	0	0	0	#NULL!	0	1	0	1	0	0	0	0	0	0
1	18	16	1	1	2	#NULL!	0	#NULL!	#NULL!	#NULL!	#NULL!	1	1992	2	#NULL!	3	1	#NULL!	99	4000000	2	#NULL!	0	99	0	1	1	1	0	0	0	0	0	0	0	0	0	0	#NULL!	0	0	0	1	0	0	0	0	0	0
1	19	10	1	1	2	#NULL!	0	#NULL!	#NULL!	#NULL!	#NULL!	1	1982	1	#NULL!	3	1	#NULL!	99	#NULL!	2	#NULL!	0	99	0	0	0	0	0	0	0	0	0	0	0	0	0	0	#NULL!	0	0	0	1	1	0	0	0	1	0
1	19	9	1	2	2	#NULL!	0	#NULL!	#NULL!	#NULL!	#NULL!	1	1979	2	#NULL!	3	1	#NULL!	99	700000	1	#NULL!	0	99	1	1	0	1	0	1	0	0	0	1	0	0	0	0	#NULL!	1	0	0	1	1	0	1	0	1	0
1	19	9	1	2	2	#NULL!	0	#NULL!	#NULL!	#NULL!	#NULL!	1	1979	2	#NULL!	2	1	#NULL!	99	1500000	2	#NULL!	0	99	1	99	0	0	0	0	0	0	0	0	0	0	0	0	#NULL!	0	0	1	0	0	0	1	0	1	0
1	19	9	1	2	2	#NULL!	0	#NULL!	#NULL!	#NULL!	#NULL!	1	1982	2	#NULL!	2	1	#NULL!	99	2300000	2	#NULL!	0	99	0	0	0	0	0	0	0	0	0	0	0	0	0	0	#NULL!	0	0	0	1	1	0	1	0	1	0
1	19	9	1	2	2	#NULL!	0	#NULL!	#NULL!	#NULL!	#NULL!	1	1993	2	#NULL!	1	1	#NULL!	99	#NULL!	2	#NULL!	0	1	0	0	0	0	0	0	0	0	0	0	0	0	0	0	#NULL!	0	0	0	0	1	0	0	0	1	0
1	19	9	1	2	2	#NULL!	0	#NULL!	#NULL!	#NULL!	#NULL!	1	1996	2	#NULL!	2	1	#NULL!	99	2500000	2	#NULL!	0	99	1	0	0	0	0	0	0	0	0	0	0	0	0	0	#NULL!	0	0	0	0	1	0	0	0	1	0
1	19	7	1	1	2	#NULL!	0	#NULL!	#NULL!	#NULL!	#NULL!	1	1969	4	#NULL!	1	1	#NULL!	99	6000000	2	#NULL!	0	99	1	0	0	0	0	0	0	0	0	0	0	0	0	0	#NULL!	0	0	1	0	0	0	1	0	1	0
1	19	7	1	2	2	#NULL!	0	#NULL!	#NULL!	#NULL!	#NULL!	1	1972	4	#NULL!	1	1	#NULL!	99	#NULL!	2	#NULL!	0	99	1	1	0	1	0	0	0	0	0	0	0	0	0	0	#NULL!	0	1	1	1	0	0	0	0	0	0
1	19	7	1	1	2	#NULL!	0	#NULL!	#NULL!	#NULL!	#NULL!	1	1968	3	#NULL!	2	1	#NULL!	99	4000000	2	#NULL!	0	99	0	1	0	1	0	1	1	0	0	0	0	0	0	0	#NULL!	0	1	0	1	0	1	0	0	0	0
1	19	7	1	1	2	#NULL!	0	#NULL!	#NULL!	#NULL!	#NULL!	1	1955	4	#NULL!	1	1	#NULL!	99	3000000	2	#NULL!	0	99	99	0	0	0	0	0	0	0	0	0	0	0	0	0	#NULL!	1	0	0	0	1	0	0	0	1	0
1	19	7	1	1	2	#NULL!	0	#NULL!	#NULL!	#NULL!	#NULL!	1	1954	4	#NULL!	1	1	#NULL!	99	4000000	4	#NULL!	0	99	0	1	0	1	1	1	0	0	0	0	0	0	0	0	#NULL!	0	0	0	1	1	1	0	0	0	0
1	19	8	1	2	2	#NULL!	0	#NULL!	#NULL!	#NULL!	#NULL!	1	1973	2	#NULL!	1	1	#NULL!	99	2000000	2	#NULL!	0	99	0	1	0	1	0	0	0	0	0	1	0	0	1	0	#NULL!	0	1	0	1	1	0	0	0	1	0
2	21	8	1	1	2	#NULL!	0	#NULL!	#NULL!	#NULL!	#NULL!	1	1990	2	#NULL!	3	8	#NULL!	99	1000000	2	#NULL!	99	99	1	1	1	0	0	0	0	0	0	0	0	0	0	0	#NULL!	1	0	0	1	0	1	1	0	0	0
2	21	8	1	1	2	#NULL!	0	#NULL!	#NULL!	#NULL!	#NULL!	1	1985	2	#NULL!	4	8	#NULL!	99	1500000	2	#NULL!	0	99	0	1	1	0	0	0	0	0	0	0	0	0	0	0	#NULL!	0	1	0	1	0	1	1	0	0	0
2	21	8	1	1	2	#NULL!	0	#NULL!	#NULL!	#NULL!	#NULL!	1	1973	2	#NULL!	3	8	#NULL!	99	2000000	2	#NULL!	0	99	1	99	0	0	0	0	0	0	0	0	0	0	0	0	#NULL!	1	1	0	0	1	0	1	0	0	0
2	21	8	1	2	2	#NULL!	0	#NULL!	#NULL!	#NULL!	#NULL!	1	1987	2	#NULL!	3	8	#NULL!	99	2000000	2	#NULL!	0	99	1	1	1	1	1	0	0	0	0	0	0	0	0	0	#NULL!	0	1	0	0	0	0	1	0	1	0
2	21	10	1	2	2	#NULL!	0	#NULL!	#NULL!	#NULL!	#NULL!	1	1998	2	#NULL!	3	1	#NULL!	99	1800000	1	#NULL!	0	99	0	1	0	1	1	0	0	0	0	0	0	1	1	0	#NULL!	0	1	0	0	1	0	0	0	1	0
2	22	14	1	1	2	#NULL!	0	#NULL!	#NULL!	#NULL!	#NULL!	1	1984	2	#NULL!	3	1	#NULL!	99	450000	2	#NULL!	0	99	0	1	0	1	0	0	0	0	0	1	0	1	0	0	#NULL!	1	1	0	1	0	0	1	0	1	0
2	22	14	1	1	2	#NULL!	0	#NULL!	#NULL!	#NULL!	#NULL!	1	1980	2	#NULL!	3	1	#NULL!	99	600000	2	#NULL!	0	99	0	0	0	0	0	0	0	0	0	0	0	0	0	0	#NULL!	0	0	1	1	0	0	1	0	1	0
2	22	14	1	2	2	#NULL!	0	#NULL!	#NULL!	#NULL!	#NULL!	1	1988	2	#NULL!	3	1	#NULL!	99	600000	2	#NULL!	1	99	0	1	0	1	1	0	0	0	0	1	0	0	0	0	#NULL!	0	1	1	0	1	0	0	0	1	0
2	22	14	1	2	2	#NULL!	0	#NULL!	#NULL!	#NULL!	#NULL!	1	1995	2	#NULL!	3	1	#NULL!	99	1000000	2	#NULL!	0	99	1	1	0	1	1	0	0	0	0	1	0	0	0	0	#NULL!	0	1	1	1	1	0	0	0	1	0
2	22	14	1	2	2	#NULL!	0	#NULL!	#NULL!	#NULL!	#NULL!	1	1991	2	#NULL!	3	1	#NULL!	99	1000000	2	#NULL!	0	99	0	1	0	1	1	0	0	0	0	1	0	0	0	0	#NULL!	0	1	1	0	1	0	0	0	1	0
2	22	14	1	1	2	#NULL!	0	#NULL!	#NULL!	#NULL!	#NULL!	1	1968	2	#NULL!	3	1	#NULL!	99	300000	2	#NULL!	0	99	1	1	0	1	1	0	0	0	0	0	0	0	0	0	#NULL!	0	0	1	0	1	0	1	0	1	0
2	22	13	1	1	2	#NULL!	0	#NULL!	#NULL!	#NULL!	#NULL!	1	1984	2	#NULL!	2	1	#NULL!	99	1500000	2	#NULL!	0	99	1	1	0	1	0	0	0	0	0	0	0	0	0	0	#NULL!	0	0	0	1	0	0	0	0	0	0
2	23	22	1	2	2	#NULL!	0	#NULL!	#NULL!	#NULL!	#NULL!	1	1979	1	#NULL!	4	1	#NULL!	99	1600000	2	#NULL!	0	99	1	1	0	1	1	1	0	0	0	1	1	0	0	0	#NULL!	1	1	1	0	1	1	1	0	1	0
2	23	3	1	2	2	#NULL!	0	#NULL!	#NULL!	#NULL!	#NULL!	1	1992	88	#NULL!	3	8	#NULL!	99	2000000	2	#NULL!	0	99	1	0	0	0	0	0	0	0	0	0	0	0	0	0	#NULL!	0	0	0	0	0	0	0	0	1	0
4	9	2	1	1	1	#NULL!	0	#NULL!	#NULL!	#NULL!	#NULL!	1	1986	1	#NULL!	4	8	#NULL!	99	5000000	3	#NULL!	0	99	1	1	0	0	1	0	0	0	0	0	0	0	0	0	#NULL!	0	1	0	0	0	0	0	0	0	0
4	4	3	1	2	1	#NULL!	0	#NULL!	#NULL!	#NULL!	#NULL!	1	1992	1	#NULL!	3	9	#NULL!	99	1500000	1	#NULL!	1	0	1	0	0	0	0	0	0	0	0	0	0	0	0	0	#NULL!	1	1	1	1	0	0	0	0	0	0
4	4	3	1	2	1	#NULL!	0	#NULL!	#NULL!	#NULL!	#NULL!	1	1989	1	#NULL!	3	8	#NULL!	99	5000000	4	#NULL!	0	0	0	1	1	0	0	0	0	0	0	0	0	0	0	0	#NULL!	0	0	0	1	0	0	0	0	0	0
2	21	8	1	2	2	#NULL!	0	#NULL!	#NULL!	#NULL!	#NULL!	2	1983	2	#NULL!	3	1	#NULL!	99	1000000	2	#NULL!	0	2	0	1	1	1	1	0	0	0	0	0	0	0	0	0	#NULL!	0	1	0	0	1	0	1	0	1	0
1	18	12	1	2	2	#NULL!	0	#NULL!	#NULL!	#NULL!	#NULL!	1	1979	4	#NULL!	1	1	#NULL!	99	500000	2	#NULL!	0	99	1	1	0	1	1	0	0	0	0	0	0	0	0	0	#NULL!	0	1	0	0	0	0	1	0	1	0
1	18	14	1	2	2	#NULL!	0	#NULL!	#NULL!	#NULL!	#NULL!	1	1990	2	#NULL!	1	1	#NULL!	99	500000	2	#NULL!	0	99	1	1	1	1	1	1	1	0	0	0	0	0	1	0	#NULL!	1	1	1	1	1	0	1	0	1	1
1	18	14	1	2	2	#NULL!	0	#NULL!	#NULL!	#NULL!	#NULL!	1	1990	4	#NULL!	1	1	#NULL!	99	1000000	2	#NULL!	0	99	1	0	0	0	0	0	0	0	0	0	0	0	0	0	#NULL!	1	1	1	0	0	0	1	0	1	1
1	18	14	1	2	2	#NULL!	0	#NULL!	#NULL!	#NULL!	#NULL!	1	1972	4	#NULL!	2	1	#NULL!	99	1500000	2	#NULL!	0	99	1	1	0	1	0	1	0	0	0	0	0	0	1	0	#NULL!	1	1	1	0	1	1	0	0	1	1
1	18	16	1	1	2	#NULL!	0	#NULL!	#NULL!	#NULL!	#NULL!	1	1998	2	#NULL!	3	1	#NULL!	99	#NULL!	1	#NULL!	0	99	1	0	0	0	0	0	0	0	0	0	0	0	0	0	#NULL!	0	1	1	1	0	0	0	0	0	0
1	18	16	1	1	2	#NULL!	0	#NULL!	#NULL!	#NULL!	#NULL!	1	1990	2	#NULL!	4	1	#NULL!	99	3000000	1	#NULL!	0	99	1	99	0	0	0	0	0	0	0	0	0	0	0	0	#NULL!	0	1	0	1	0	0	0	0	1	0
1	19	7	1	2	2	#NULL!	0	#NULL!	#NULL!	#NULL!	#NULL!	1	1966	4	#NULL!	2	1	#NULL!	99	#NULL!	2	#NULL!	99	0	1	1	0	1	0	0	0	0	0	0	0	0	0	0	#NULL!	0	0	0	1	0	0	1	0	1	0
1	19	7	1	2	2	#NULL!	0	#NULL!	#NULL!	#NULL!	#NULL!	1	1986	4	#NULL!	3	1	#NULL!	99	#NULL!	4	#NULL!	0	99	1	1	0	1	1	0	0	0	0	0	0	0	0	0	#NULL!	0	1	0	1	0	0	0	0	1	0
1	17	1	1	2	2	#NULL!	0	#NULL!	#NULL!	#NULL!	#NULL!	2	1991	2	#NULL!	3	1	#NULL!	99	2100000	2	#NULL!	99	2	0	1	1	1	0	0	0	0	0	1	0	0	1	0	#NULL!	1	1	1	0	0	0	0	0	1	1
1	17	2	1	1	2	#NULL!	0	#NULL!	#NULL!	#NULL!	#NULL!	2	1996	88	#NULL!	2	1	#NULL!	99	200000	1	#NULL!	0	2	0	1	0	1	1	1	0	0	0	0	0	0	1	0	#NULL!	1	1	1	1	1	1	1	0	1	1
1	17	2	1	1	2	#NULL!	0	#NULL!	#NULL!	#NULL!	#NULL!	2	1987	88	#NULL!	3	1	#NULL!	99	200000	2	#NULL!	0	2	0	1	0	1	1	0	1	0	0	0	0	0	1	0	#NULL!	1	1	1	1	1	1	1	0	1	1
1	17	#NULL!	1	1	2	#NULL!	0	#NULL!	#NULL!	#NULL!	#NULL!	2	1958	2	#NULL!	1	1	#NULL!	99	300000	2	#NULL!	0	2	1	0	0	0	0	0	0	0	0	0	0	0	0	0	#NULL!	0	0	0	0	1	0	1	0	1	1
1	17	3	1	2	2	#NULL!	0	#NULL!	#NULL!	#NULL!	#NULL!	2	1982	2	#NULL!	2	1	#NULL!	99	650000	2	#NULL!	0	2	0	0	0	0	0	0	0	0	0	0	0	0	0	0	#NULL!	1	0	1	0	1	0	1	0	1	0
1	17	3	1	2	2	#NULL!	0	#NULL!	#NULL!	#NULL!	#NULL!	2	1987	2	#NULL!	2	1	#NULL!	99	650000	2	#NULL!	0	2	0	0	0	0	0	0	0	0	0	0	0	0	0	0	#NULL!	0	1	0	1	1	0	1	0	1	1
1	17	3	1	2	2	#NULL!	0	#NULL!	#NULL!	#NULL!	#NULL!	2	1972	2	#NULL!	1	1	#NULL!	99	750000	2	#NULL!	0	2	0	0	0	0	0	0	0	0	0	0	0	0	0	0	#NULL!	1	1	0	1	1	0	1	0	1	0
1	17	#NULL!	1	1	2	#NULL!	0	#NULL!	#NULL!	#NULL!	#NULL!	2	1978	1	#NULL!	2	1	#NULL!	99	2000000	2	#NULL!	0	2	0	0	0	0	0	0	0	0	0	0	0	0	0	0	#NULL!	1	0	0	1	1	0	1	0	1	0
1	17	3	1	2	2	#NULL!	0	#NULL!	#NULL!	#NULL!	#NULL!	2	1986	4	#NULL!	2	1	#NULL!	99	600000	3	#NULL!	1	2	0	0	0	0	0	0	0	0	0	0	0	0	0	0	#NULL!	0	1	0	1	1	0	1	0	1	1
1	17	3	1	2	2	#NULL!	0	#NULL!	#NULL!	#NULL!	#NULL!	2	1991	88	#NULL!	3	1	#NULL!	99	1500000	2	#NULL!	1	2	0	1	0	1	1	0	0	0	0	0	0	1	1	0	#NULL!	0	1	1	0	1	1	1	0	1	0
2	20	1	1	1	2	#NULL!	0	#NULL!	#NULL!	#NULL!	#NULL!	2	1994	2	#NULL!	3	9	#NULL!	99	600000	3	#NULL!	99	2	0	1	1	1	1	0	0	0	0	0	1	0	0	0	#NULL!	0	1	0	1	0	0	1	0	1	0
2	21	6	1	2	2	#NULL!	0	#NULL!	#NULL!	#NULL!	#NULL!	2	1980	2	#NULL!	3	1	#NULL!	99	700000	2	#NULL!	0	2	99	1	0	1	1	0	0	0	0	0	0	0	1	0	#NULL!	0	1	0	0	1	0	0	0	0	0
2	21	6	1	2	2	#NULL!	0	#NULL!	#NULL!	#NULL!	#NULL!	2	1981	2	#NULL!	3	1	#NULL!	99	500000	2	#NULL!	0	2	0	1	0	1	1	1	0	0	0	0	0	0	0	0	#NULL!	0	1	0	1	1	0	1	0	0	0
2	21	6	1	2	2	#NULL!	0	#NULL!	#NULL!	#NULL!	#NULL!	2	1981	2	#NULL!	3	1	#NULL!	99	600000	2	#NULL!	0	2	0	1	0	1	0	0	0	0	0	1	0	0	1	0	#NULL!	0	1	0	0	1	0	0	0	1	0
2	21	7	1	2	2	#NULL!	0	#NULL!	#NULL!	#NULL!	#NULL!	2	1976	2	#NULL!	2	1	#NULL!	99	200000	2	#NULL!	0	2	0	1	0	1	1	0	1	0	0	0	0	0	0	0	#NULL!	0	1	0	1	1	0	1	0	1	0
2	21	7	1	2	2	#NULL!	0	#NULL!	#NULL!	#NULL!	#NULL!	2	1975	2	#NULL!	3	1	#NULL!	99	250000	2	#NULL!	0	2	0	1	0	1	1	0	1	0	0	0	0	0	0	0	#NULL!	0	1	1	1	0	1	0	0	1	0
2	21	7	1	1	2	#NULL!	0	#NULL!	#NULL!	#NULL!	#NULL!	2	1966	2	#NULL!	3	7	#NULL!	99	3500000	4	#NULL!	1	2	0	1	0	1	1	0	0	0	0	0	0	0	0	0	#NULL!	0	0	0	1	0	1	1	0	1	0
2	21	7	1	2	2	#NULL!	0	#NULL!	#NULL!	#NULL!	#NULL!	2	1979	2	#NULL!	3	7	#NULL!	99	2500000	2	#NULL!	1	2	0	1	0	1	1	0	1	0	0	0	0	0	0	0	#NULL!	0	1	1	1	1	1	1	0	1	0
2	21	7	1	1	2	#NULL!	0	#NULL!	#NULL!	#NULL!	#NULL!	2	1982	2	#NULL!	3	7	#NULL!	99	2500000	2	#NULL!	1	2	0	1	0	1	1	0	1	0	0	0	0	0	0	0	#NULL!	0	1	1	1	1	1	1	0	1	0
2	21	7	1	1	2	#NULL!	0	#NULL!	#NULL!	#NULL!	#NULL!	2	1998	2	#NULL!	3	7	#NULL!	99	3000000	1	#NULL!	1	2	0	1	0	1	1	0	1	0	0	0	0	0	0	0	#NULL!	0	1	1	1	0	0	0	0	1	0
2	21	7	1	1	2	#NULL!	0	#NULL!	#NULL!	#NULL!	#NULL!	2	1998	2	#NULL!	3	7	#NULL!	99	3000000	1	#NULL!	1	2	0	1	0	0	1	1	0	0	0	0	0	0	0	0	#NULL!	0	1	1	1	0	1	1	0	1	0
2	21	10	1	1	2	#NULL!	0	#NULL!	#NULL!	#NULL!	#NULL!	2	1984	2	#NULL!	1	1	#NULL!	99	300000	2	#NULL!	0	2	0	0	0	0	0	0	0	0	0	0	0	0	0	0	#NULL!	0	1	0	0	1	0	1	0	1	0
2	23	21	1	2	2	#NULL!	0	#NULL!	#NULL!	#NULL!	#NULL!	2	1970	2	#NULL!	2	8	#NULL!	99	300000	4	#NULL!	0	2	0	1	0	1	1	0	0	0	0	0	0	0	1	0	#NULL!	0	1	1	0	1	1	1	0	1	0
2	23	21	1	2	2	#NULL!	0	#NULL!	#NULL!	#NULL!	#NULL!	2	1998	2	#NULL!	3	8	#NULL!	99	350000	2	#NULL!	0	2	0	1	0	1	1	0	0	0	0	0	0	0	1	0	#NULL!	1	1	1	0	1	0	1	0	1	0
2	23	19	1	1	2	#NULL!	0	#NULL!	#NULL!	#NULL!	#NULL!	2	1979	1	#NULL!	3	1	#NULL!	99	2000000	4	#NULL!	99	2	0	1	0	1	1	0	0	0	0	0	0	0	1	0	#NULL!	1	1	1	1	1	1	1	1	1	1
2	23	19	1	2	2	#NULL!	0	#NULL!	#NULL!	#NULL!	#NULL!	2	1981	1	#NULL!	3	8	#NULL!	99	#NULL!	2	#NULL!	99	2	0	1	0	1	1	0	0	0	0	0	0	0	0	0	#NULL!	1	1	1	1	1	1	1	0	1	1
4	8	3	1	2	1	#NULL!	0	#NULL!	#NULL!	#NULL!	#NULL!	2	1978	1	#NULL!	1	7	#NULL!	99	2000000	4	#NULL!	1	2	0	1	0	0	1	0	0	0	0	0	0	0	0	0	#NULL!	0	1	0	0	0	0	1	0	0	0
4	8	3	1	2	1	#NULL!	0	#NULL!	#NULL!	#NULL!	#NULL!	2	1977	1	#NULL!	3	5	#NULL!	99	7000000	2	#NULL!	0	2	1	1	0	0	1	0	0	0	0	0	0	0	0	0	#NULL!	0	1	0	1	0	0	1	0	0	0
1	17	1	1	1	2	#NULL!	0	#NULL!	#NULL!	#NULL!	#NULL!	1	1979	88	#NULL!	2	1	#NULL!	99	2000000	2	#NULL!	0	99	1	1	0	1	1	0	0	0	0	0	0	0	0	0	#NULL!	0	1	0	1	1	0	1	0	1	0
1	17	1	1	1	2	#NULL!	0	#NULL!	#NULL!	#NULL!	#NULL!	1	1986	2	#NULL!	3	1	#NULL!	99	2200000	2	#NULL!	0	99	1	1	0	1	0	1	1	0	0	1	0	0	1	0	#NULL!	0	1	0	1	1	0	1	0	1	0
1	17	3	1	2	2	#NULL!	0	#NULL!	#NULL!	#NULL!	#NULL!	1	1985	88	#NULL!	2	1	#NULL!	99	2000000	4	#NULL!	0	99	1	1	1	1	0	0	0	0	0	0	0	0	1	0	#NULL!	0	1	0	1	1	0	1	0	1	0
1	17	2	1	1	2	#NULL!	0	#NULL!	#NULL!	#NULL!	#NULL!	1	1975	88	#NULL!	3	1	#NULL!	99	200000	2	#NULL!	0	99	0	1	0	1	1	0	1	0	0	0	0	0	1	0	#NULL!	1	1	1	1	1	1	1	0	1	1
1	17	2	1	2	2	#NULL!	0	#NULL!	#NULL!	#NULL!	#NULL!	1	1983	2	#NULL!	1	1	#NULL!	99	600000	2	#NULL!	99	99	0	1	0	1	1	0	1	0	0	0	0	0	1	0	#NULL!	1	1	1	1	1	1	0	0	1	1
1	17	2	1	2	2	#NULL!	0	#NULL!	#NULL!	#NULL!	#NULL!	1	1992	2	#NULL!	3	1	#NULL!	99	700000	2	#NULL!	0	99	0	1	0	1	1	1	1	0	0	0	0	0	1	0	#NULL!	1	1	1	1	1	1	1	0	1	0
1	17	#NULL!	1	1	2	#NULL!	0	#NULL!	#NULL!	#NULL!	#NULL!	1	1976	1	#NULL!	3	1	#NULL!	99	2300000	2	#NULL!	0	99	1	0	0	0	0	0	0	0	0	0	0	0	0	0	#NULL!	0	1	0	1	1	0	1	0	1	0
1	17	3	1	2	2	#NULL!	0	#NULL!	#NULL!	#NULL!	#NULL!	1	1992	1	#NULL!	3	1	#NULL!	99	700000	1	#NULL!	0	99	1	0	0	0	0	0	0	0	0	0	0	0	0	0	#NULL!	1	1	0	1	1	0	1	0	1	1
1	17	#NULL!	1	1	2	#NULL!	0	#NULL!	#NULL!	#NULL!	#NULL!	1	1964	2	#NULL!	2	1	#NULL!	99	1200000	2	#NULL!	0	99	1	0	0	0	0	0	0	0	0	0	0	0	0	0	#NULL!	0	1	0	0	0	0	0	0	1	0
1	17	#NULL!	1	1	2	#NULL!	0	#NULL!	#NULL!	#NULL!	#NULL!	1	1966	2	#NULL!	2	1	#NULL!	99	1500000	2	#NULL!	0	99	1	0	0	0	0	0	0	0	0	0	0	0	0	0	#NULL!	0	1	1	0	0	0	0	1	1	0
1	17	#NULL!	1	1	2	#NULL!	0	#NULL!	#NULL!	#NULL!	#NULL!	1	1970	2	#NULL!	2	1	#NULL!	99	1650000	4	#NULL!	0	99	1	0	0	0	0	0	0	0	0	0	0	0	0	0	#NULL!	1	1	0	1	0	1	0	0	1	0
1	17	4	1	1	2	#NULL!	0	#NULL!	#NULL!	#NULL!	#NULL!	1	1972	2	#NULL!	3	1	#NULL!	99	2000000	4	#NULL!	0	99	1	1	1	1	1	0	0	0	0	0	0	0	0	0	#NULL!	0	1	1	1	0	0	0	0	0	0
1	17	4	1	1	2	#NULL!	0	#NULL!	#NULL!	#NULL!	#NULL!	1	1977	2	#NULL!	2	1	#NULL!	99	580000	2	#NULL!	0	99	1	0	0	0	0	0	0	0	0	0	0	0	0	0	#NULL!	0	1	0	1	1	0	0	0	0	0
1	17	4	1	1	2	#NULL!	0	#NULL!	#NULL!	#NULL!	#NULL!	1	1983	2	#NULL!	1	1	#NULL!	99	1500000	2	#NULL!	0	99	1	0	0	0	0	0	0	0	0	0	0	0	0	0	#NULL!	0	1	0	1	1	0	0	0	0	0
1	17	4	1	2	2	#NULL!	0	#NULL!	#NULL!	#NULL!	#NULL!	1	1978	2	#NULL!	3	1	#NULL!	99	2000000	2	#NULL!	0	99	1	1	0	1	0	0	0	0	0	0	0	0	0	0	#NULL!	0	0	0	1	0	0	0	0	1	0
1	17	4	1	1	2	#NULL!	0	#NULL!	#NULL!	#NULL!	#NULL!	1	1992	2	#NULL!	2	1	#NULL!	99	2000000	2	#NULL!	0	99	1	0	0	0	0	0	0	0	0	0	0	0	0	0	#NULL!	0	1	0	1	1	0	0	0	0	0
1	18	14	1	1	2	#NULL!	0	#NULL!	#NULL!	#NULL!	#NULL!	1	1966	4	#NULL!	1	1	#NULL!	99	200000	2	#NULL!	0	99	1	0	0	0	0	0	0	0	0	0	0	0	0	0	#NULL!	1	1	0	0	1	0	0	0	1	0
1	18	14	1	1	2	#NULL!	0	#NULL!	#NULL!	#NULL!	#NULL!	1	1983	4	#NULL!	2	1	#NULL!	99	300000	2	#NULL!	0	99	1	0	0	0	0	0	0	0	0	0	0	0	0	0	#NULL!	0	1	1	0	1	0	1	0	1	0
2	20	1	1	1	2	#NULL!	0	#NULL!	#NULL!	#NULL!	#NULL!	1	1979	1	#NULL!	2	8	#NULL!	99	700000	4	#NULL!	0	99	1	1	1	0	1	0	0	0	0	1	0	0	0	0	#NULL!	1	1	1	0	0	0	0	0	1	0
2	20	1	1	2	2	#NULL!	0	#NULL!	#NULL!	#NULL!	#NULL!	1	1980	2	#NULL!	3	8	#NULL!	99	500000	4	#NULL!	0	99	1	1	1	1	0	0	0	0	0	0	1	0	0	0	#NULL!	0	1	0	1	0	0	1	0	1	0
2	20	1	1	1	2	#NULL!	0	#NULL!	#NULL!	#NULL!	#NULL!	1	1984	2	#NULL!	3	8	#NULL!	99	700000	2	#NULL!	0	99	1	1	1	1	1	0	0	0	0	1	0	0	0	0	#NULL!	0	1	1	0	1	0	0	0	1	0
2	20	1	1	2	2	#NULL!	0	#NULL!	#NULL!	#NULL!	#NULL!	1	1967	2	#NULL!	3	8	#NULL!	99	1000000	2	#NULL!	0	99	1	1	1	1	1	0	0	0	0	1	0	0	0	0	#NULL!	1	1	1	0	0	0	1	0	1	0
2	20	2	1	2	2	#NULL!	0	#NULL!	#NULL!	#NULL!	#NULL!	1	1984	1	#NULL!	3	8	#NULL!	99	600000	1	#NULL!	99	99	1	0	0	0	0	0	0	0	0	0	0	0	0	0	#NULL!	0	1	1	1	1	0	0	0	1	1
2	20	2	1	2	2	#NULL!	0	#NULL!	#NULL!	#NULL!	#NULL!	1	1969	2	#NULL!	4	8	#NULL!	99	1500000	1	#NULL!	99	99	1	0	0	0	0	0	0	0	0	0	0	0	0	0	#NULL!	1	1	0	1	1	0	1	0	1	1
2	20	2	1	1	2	#NULL!	0	#NULL!	#NULL!	#NULL!	#NULL!	1	1986	1	#NULL!	3	8	#NULL!	99	1000000	1	#NULL!	99	99	0	0	0	0	0	0	0	0	0	0	0	0	0	0	#NULL!	1	0	0	0	1	0	1	0	1	0
2	20	2	1	1	2	#NULL!	0	#NULL!	#NULL!	#NULL!	#NULL!	1	1990	2	#NULL!	3	8	#NULL!	99	500000	1	#NULL!	99	99	1	0	0	0	0	0	0	0	0	0	0	0	0	0	#NULL!	0	1	1	1	0	0	0	0	1	0
2	20	3	1	1	2	#NULL!	0	#NULL!	#NULL!	#NULL!	#NULL!	1	1987	1	#NULL!	3	8	#NULL!	99	3000000	1	#NULL!	0	99	1	1	1	0	0	0	0	0	0	0	0	0	0	0	#NULL!	1	0	0	1	0	0	1	0	1	0
2	21	6	1	1	2	#NULL!	0	#NULL!	#NULL!	#NULL!	#NULL!	1	1986	2	#NULL!	3	1	#NULL!	99	1000000	2	#NULL!	0	99	1	0	0	0	0	0	0	0	0	0	0	0	0	0	#NULL!	0	0	0	0	1	0	0	0	0	0
2	21	6	1	1	2	#NULL!	0	#NULL!	#NULL!	#NULL!	#NULL!	1	1985	2	#NULL!	3	1	#NULL!	99	1200000	2	#NULL!	0	99	1	0	0	0	0	0	0	0	0	0	0	0	0	0	#NULL!	0	0	0	0	1	0	1	0	1	0
2	21	6	1	2	2	#NULL!	0	#NULL!	#NULL!	#NULL!	#NULL!	1	1994	2	#NULL!	2	8	#NULL!	99	500000	2	#NULL!	0	99	1	0	0	0	0	0	0	0	0	0	0	0	0	0	#NULL!	0	0	0	1	1	0	1	0	0	0
2	21	6	1	2	2	#NULL!	0	#NULL!	#NULL!	#NULL!	#NULL!	1	1979	2	#NULL!	3	1	#NULL!	99	800000	2	#NULL!	0	99	1	1	0	1	1	0	0	0	0	1	0	0	0	0	#NULL!	0	1	0	0	1	0	0	0	1	0
2	21	7	1	1	2	#NULL!	0	#NULL!	#NULL!	#NULL!	#NULL!	1	1976	2	#NULL!	3	1	#NULL!	99	2500000	2	#NULL!	0	99	1	1	0	1	1	0	1	0	0	0	0	0	0	0	#NULL!	0	1	0	1	0	1	1	0	1	0
2	21	7	1	2	2	#NULL!	0	#NULL!	#NULL!	#NULL!	#NULL!	1	1978	2	#NULL!	2	1	#NULL!	99	300000	2	#NULL!	0	99	1	1	0	1	1	1	1	0	0	0	0	0	0	0	#NULL!	0	1	1	1	1	1	0	0	1	0
2	21	10	1	1	2	#NULL!	0	#NULL!	#NULL!	#NULL!	#NULL!	1	1979	2	#NULL!	4	1	#NULL!	99	1500000	2	#NULL!	0	99	0	0	0	0	0	0	0	0	0	0	0	0	0	0	#NULL!	0	1	0	0	1	0	1	0	1	0
2	21	11	1	1	2	#NULL!	0	#NULL!	#NULL!	#NULL!	#NULL!	1	1987	2	#NULL!	2	1	#NULL!	99	1200000	1	#NULL!	99	99	1	1	1	0	1	0	0	0	0	0	1	0	0	0	#NULL!	0	1	0	1	1	0	0	0	1	0
2	21	11	1	1	2	#NULL!	0	#NULL!	#NULL!	#NULL!	#NULL!	1	1990	2	#NULL!	3	1	#NULL!	99	1100000	1	#NULL!	0	99	1	1	1	0	1	0	0	0	0	0	1	0	0	0	#NULL!	1	1	1	1	1	0	0	0	1	0
2	21	11	1	2	2	#NULL!	0	#NULL!	#NULL!	#NULL!	#NULL!	1	1997	2	#NULL!	3	1	#NULL!	99	1100000	1	#NULL!	0	99	1	1	1	0	1	0	0	0	0	0	1	0	0	0	#NULL!	1	1	1	1	1	0	0	0	1	0
2	23	21	1	1	2	#NULL!	0	#NULL!	#NULL!	#NULL!	#NULL!	1	1966	2	#NULL!	3	8	#NULL!	99	6000000	1	#NULL!	0	99	1	1	1	1	1	0	0	0	0	0	0	0	0	0	#NULL!	1	1	0	0	1	0	1	0	1	0
2	23	21	1	1	2	#NULL!	0	#NULL!	#NULL!	#NULL!	#NULL!	1	1973	2	#NULL!	3	8	#NULL!	99	400000	2	#NULL!	0	99	0	1	1	1	0	1	0	0	0	0	0	0	0	0	#NULL!	0	1	1	0	1	0	1	0	1	0
2	23	21	1	2	2	#NULL!	0	#NULL!	#NULL!	#NULL!	#NULL!	1	1983	2	#NULL!	4	8	#NULL!	99	400000	2	#NULL!	0	99	0	1	1	1	1	0	0	0	0	0	0	0	1	0	#NULL!	1	1	1	0	1	1	0	0	1	0
2	23	19	1	1	2	#NULL!	0	#NULL!	#NULL!	#NULL!	#NULL!	1	1965	1	#NULL!	3	8	#NULL!	99	#NULL!	1	#NULL!	0	99	1	1	0	1	1	1	0	0	0	0	0	0	0	0	#NULL!	1	1	1	1	1	1	1	0	1	1
2	23	19	1	2	2	#NULL!	0	#NULL!	#NULL!	#NULL!	#NULL!	1	1964	1	#NULL!	3	5	#NULL!	99	#NULL!	2	#NULL!	0	99	99	1	0	1	0	0	0	0	0	0	0	0	0	0	#NULL!	1	1	1	1	1	1	1	0	1	1
2	23	19	1	2	2	#NULL!	0	#NULL!	#NULL!	#NULL!	#NULL!	1	1980	1	#NULL!	4	8	#NULL!	99	#NULL!	2	#NULL!	0	99	0	0	0	0	0	0	0	0	0	0	0	0	0	0	#NULL!	1	1	1	1	1	1	1	0	1	1
2	23	20	1	1	2	#NULL!	0	#NULL!	#NULL!	#NULL!	#NULL!	1	1964	2	#NULL!	3	1	#NULL!	99	3000000	1	#NULL!	0	99	1	0	0	0	0	0	0	0	0	0	0	0	0	0	#NULL!	0	1	0	1	1	0	1	0	1	0
2	23	20	1	1	2	#NULL!	0	#NULL!	#NULL!	#NULL!	#NULL!	1	1989	2	#NULL!	2	1	#NULL!	99	3000000	1	#NULL!	0	99	1	0	0	0	0	0	0	0	0	0	0	0	0	0	#NULL!	0	1	0	1	1	0	1	0	1	0
2	23	20	1	2	2	#NULL!	0	#NULL!	#NULL!	#NULL!	#NULL!	1	1977	2	#NULL!	2	1	#NULL!	99	4000000	2	#NULL!	0	99	0	1	1	0	1	0	0	0	0	0	0	0	0	0	#NULL!	0	1	0	1	1	1	1	0	1	1
2	23	20	1	2	2	#NULL!	0	#NULL!	#NULL!	#NULL!	#NULL!	1	1975	2	#NULL!	2	1	#NULL!	99	5000000	2	#NULL!	0	99	1	1	1	0	1	0	0	0	0	0	0	0	0	0	#NULL!	0	1	0	1	1	0	1	0	1	1
2	23	20	1	2	2	#NULL!	0	#NULL!	#NULL!	#NULL!	#NULL!	1	1998	2	#NULL!	2	1	#NULL!	99	7000000	2	#NULL!	0	99	1	1	1	0	0	0	0	0	0	0	0	0	0	0	#NULL!	0	1	0	1	1	0	1	0	1	0
2	24	24	1	1	1	#NULL!	1	0	2	#NULL!	2	1	1988	1	#NULL!	5	8	#NULL!	99	9000000	3	#NULL!	0	99	0	0	0	0	0	0	0	0	0	0	0	0	0	0	#NULL!	0	1	0	0	0	1	0	0	0	0
4	8	3	1	1	1	#NULL!	1	0	99	#NULL!	99	2	1979	1	#NULL!	2	5	#NULL!	99	1500000	2	#NULL!	0	2	0	0	0	0	0	0	0	0	0	0	0	0	0	0	#NULL!	0	0	1	0	1	0	0	0	0	0
4	8	3	1	2	1	#NULL!	1	0	2	#NULL!	2	2	1965	1	#NULL!	2	7	#NULL!	99	2000000	4	#NULL!	1	2	0	1	0	0	1	0	0	0	0	0	0	0	0	0	#NULL!	0	0	0	0	0	0	1	0	0	0
3	15	1	1	1	1	#NULL!	1	0	4	#NULL!	99	1	1992	1	#NULL!	4	8	#NULL!	99	3000000	1	#NULL!	1	0	1	1	0	0	0	0	0	1	1	1	0	0	0	0	#NULL!	0	1	1	0	0	0	0	0	1	0
4	9	2	1	2	1	#NULL!	1	0	1	#NULL!	2	1	1980	1	#NULL!	2	8	#NULL!	99	7000000	1	#NULL!	0	99	1	1	1	0	1	0	0	0	0	0	0	0	0	0	#NULL!	0	0	0	1	0	0	1	0	0	0
4	6	4	1	1	1	#NULL!	0	0	2	#NULL!	#NULL!	1	1991	6	#NULL!	5	3	#NULL!	99	4000000	1	#NULL!	0	0	0	1	0	0	0	0	0	0	1	0	0	0	0	0	#NULL!	0	1	1	1	0	0	0	0	0	0
4	3	4	1	2	1	#NULL!	1	0	2	#NULL!	2	1	1997	1	#NULL!	4	8	#NULL!	99	7000000	1	#NULL!	0	0	0	1	1	0	0	0	0	1	0	0	0	0	0	0	#NULL!	1	1	1	0	1	0	0	0	0	0
4	4	3	1	1	1	#NULL!	1	0	2	#NULL!	2	1	1990	1	#NULL!	4	4	#NULL!	99	10000000	1	#NULL!	1	0	0	1	0	0	1	0	0	1	0	0	0	0	0	0	#NULL!	0	0	1	1	0	0	0	0	0	0
4	5	2	1	2	1	#NULL!	1	0	3	#NULL!	2	1	1997	1	#NULL!	4	9	#NULL!	99	3000000	1	#NULL!	0	99	0	1	1	0	1	0	0	0	0	0	0	0	0	0	#NULL!	0	0	0	0	0	0	0	0	0	0
2	24	23	1	2	1	#NULL!	1	0	1	#NULL!	2	1	1992	1	#NULL!	4	2	#NULL!	99	3500000	1	#NULL!	0	99	0	1	0	0	1	0	0	0	0	0	0	0	0	0	#NULL!	0	0	0	0	0	0	0	0	0	0
3	10	2	1	1	1	#NULL!	1	0	2	#NULL!	2	1	1995	1	#NULL!	5	6	#NULL!	99	7000000	1	#NULL!	0	0	0	0	0	0	0	0	0	0	0	0	0	0	0	0	#NULL!	0	1	1	0	0	0	0	0	1	0
4	8	3	1	1	1	#NULL!	1	0	1	#NULL!	2	1	1982	1	#NULL!	4	5	#NULL!	99	3000000	1	#NULL!	0	99	1	1	0	0	1	0	0	0	0	0	0	0	0	0	#NULL!	0	1	1	1	1	0	1	0	0	0
4	2	3	1	1	1	#NULL!	1	0	1	#NULL!	2	1	1997	1	#NULL!	5	6	#NULL!	99	3000000	1	#NULL!	0	0	0	0	0	0	0	0	0	0	0	0	0	0	0	0	#NULL!	0	1	0	1	1	1	0	0	1	1
1	18	13	1	1	2	#NULL!	1	0	2	#NULL!	2	2	1988	4	#NULL!	3	1	#NULL!	99	1000000	2	#NULL!	1	2	0	1	0	0	0	0	0	0	0	1	0	1	0	0	#NULL!	0	0	0	0	1	0	0	0	1	1
3	13	2	1	1	1	#NULL!	1	0	2	#NULL!	2	1	1992	1	#NULL!	5	4	#NULL!	99	6000000	1	#NULL!	0	0	0	1	1	0	1	0	0	0	1	0	0	0	0	0	#NULL!	0	0	1	1	0	0	1	0	0	0
4	8	3	1	1	1	#NULL!	1	0	1	#NULL!	2	1	1954	1	#NULL!	4	8	#NULL!	99	5000000	2	#NULL!	0	99	1	1	1	0	0	0	0	0	0	0	0	0	0	0	#NULL!	1	1	1	1	0	0	1	0	0	0
4	9	2	1	2	1	#NULL!	1	0	2	#NULL!	2	1	1987	1	#NULL!	3	8	#NULL!	99	4000000	1	#NULL!	0	99	1	1	1	0	1	0	0	0	0	0	0	0	0	0	#NULL!	0	0	0	1	0	1	1	0	0	0
4	9	2	1	1	1	#NULL!	1	0	3	#NULL!	2	1	1985	1	#NULL!	3	8	#NULL!	99	13000000	3	#NULL!	0	99	1	1	1	0	1	0	0	0	0	0	0	0	0	0	#NULL!	0	0	0	0	0	1	0	0	0	0
4	7	4	1	1	1	#NULL!	1	0	1	#NULL!	2	1	1993	1	#NULL!	4	8	#NULL!	99	7000000	1	#NULL!	0	99	0	0	0	0	0	0	0	0	0	0	0	0	0	0	#NULL!	1	1	1	0	0	0	1	0	0	0
4	4	3	1	2	1	#NULL!	1	0	2	#NULL!	2	1	1994	1	#NULL!	4	5	#NULL!	99	7000000	1	#NULL!	1	0	0	1	0	0	0	0	0	0	1	0	0	0	0	0	#NULL!	0	0	1	0	1	0	1	0	0	0
4	4	3	1	1	1	#NULL!	1	0	3	#NULL!	2	3	1993	1	#NULL!	3	8	#NULL!	99	5000000	1	#NULL!	1	0	0	1	0	0	1	0	0	1	0	0	0	0	0	0	#NULL!	0	1	0	0	0	0	0	0	0	0
3	14	1	1	2	1	#NULL!	1	0	2	#NULL!	2	2	1987	1	#NULL!	5	5	#NULL!	99	5000000	2	#NULL!	0	2	0	1	1	0	1	0	0	0	1	0	0	0	0	0	#NULL!	0	1	0	1	0	0	0	0	1	0
2	24	24	1	1	1	#NULL!	1	0	1	#NULL!	2	1	1975	1	#NULL!	2	8	#NULL!	99	3000000	2	#NULL!	0	99	1	1	1	0	1	0	0	0	0	0	0	0	0	0	#NULL!	0	0	0	1	1	0	1	0	1	0
2	24	24	1	2	1	#NULL!	1	0	3	#NULL!	99	1	1981	1	#NULL!	4	8	#NULL!	99	3000000	1	#NULL!	0	99	0	0	0	0	0	0	0	0	0	0	0	0	0	0	#NULL!	0	1	0	0	0	0	1	0	0	0
3	10	1	1	1	1	#NULL!	1	0	2	#NULL!	2	1	1992	1	#NULL!	5	4	#NULL!	99	5000000	1	#NULL!	0	0	0	1	1	1	0	0	0	0	1	0	0	0	0	0	#NULL!	0	1	0	0	0	1	0	0	1	0
3	10	2	1	1	1	#NULL!	1	0	2	#NULL!	2	1	1988	1	#NULL!	5	4	#NULL!	99	4000000	1	#NULL!	0	0	0	1	1	0	0	0	0	1	0	0	0	0	0	0	#NULL!	0	1	0	0	1	0	0	0	0	1
3	10	1	1	1	1	#NULL!	1	0	0	#NULL!	2	1	1986	1	#NULL!	5	3	#NULL!	99	9000000	2	#NULL!	0	99	0	1	1	0	0	0	0	0	0	0	1	0	0	0	#NULL!	0	0	0	0	0	0	1	0	1	0
3	15	1	1	1	1	#NULL!	1	0	2	#NULL!	2	1	1986	1	#NULL!	4	8	#NULL!	99	3500000	1	#NULL!	1	0	1	1	1	0	0	0	0	0	0	1	1	0	0	0	#NULL!	0	1	0	0	0	0	0	0	1	0
3	13	2	1	1	1	#NULL!	1	0	2	#NULL!	2	1	1994	1	#NULL!	5	6	#NULL!	99	4000000	1	#NULL!	0	0	0	1	1	0	0	0	0	0	0	0	0	0	1	0	#NULL!	1	0	0	0	1	0	0	0	0	0
3	14	1	1	1	1	#NULL!	1	0	2	#NULL!	2	1	1996	1	#NULL!	5	6	#NULL!	99	4000000	1	#NULL!	0	0	0	1	0	0	1	0	0	0	0	0	0	0	0	0	#NULL!	0	0	0	0	0	1	1	1	0	0
4	2	1	1	2	1	#NULL!	1	0	1	#NULL!	2	1	1992	1	#NULL!	5	6	#NULL!	99	20000000	1	#NULL!	0	0	0	1	0	0	1	0	0	1	0	0	0	0	0	0	#NULL!	0	1	0	0	0	0	0	0	1	0
4	2	3	1	2	1	#NULL!	1	0	3	#NULL!	2	1	1987	1	#NULL!	5	3	#NULL!	99	6000000	1	#NULL!	0	0	0	0	0	0	0	0	0	0	0	0	0	0	0	0	#NULL!	1	1	1	1	1	1	0	0	0	1
4	9	2	1	2	1	#NULL!	1	0	2	#NULL!	2	1	1978	1	#NULL!	5	5	#NULL!	99	30000000	2	#NULL!	0	99	1	1	1	0	1	0	0	0	0	0	0	0	0	0	#NULL!	0	1	0	1	0	1	1	0	0	0
4	7	4	1	1	1	#NULL!	1	0	2	#NULL!	2	1	1987	1	#NULL!	4	3	#NULL!	99	8000000	1	#NULL!	0	0	0	1	1	0	0	0	0	0	0	0	0	0	0	0	#NULL!	0	0	1	0	1	0	0	0	1	0
4	7	4	1	1	1	#NULL!	1	0	2	#NULL!	2	1	1993	1	#NULL!	4	8	#NULL!	99	4500000	1	#NULL!	0	99	0	1	0	0	0	0	0	0	1	0	0	0	0	0	#NULL!	0	1	1	0	0	0	0	0	0	0
4	7	4	1	1	1	#NULL!	1	0	99	#NULL!	2	1	1994	1	#NULL!	4	8	#NULL!	99	6000000	1	#NULL!	0	0	0	1	1	0	0	0	0	0	1	0	0	0	0	0	#NULL!	0	1	1	1	0	0	0	0	0	0
4	6	4	1	1	1	#NULL!	0	0	1	#NULL!	2	1	1993	1	#NULL!	3	8	#NULL!	99	2000000	1	#NULL!	1	0	0	1	1	0	0	0	0	0	0	0	0	0	0	0	#NULL!	0	1	1	1	0	0	0	0	1	0
4	3	4	1	1	1	#NULL!	1	0	1	#NULL!	2	1	1995	1	#NULL!	5	6	#NULL!	99	3000000	1	#NULL!	0	0	0	1	1	0	0	0	0	0	0	0	0	0	0	0	#NULL!	1	0	1	0	1	0	0	0	0	0
4	3	4	1	2	1	#NULL!	1	0	2	#NULL!	2	1	1996	1	#NULL!	5	6	#NULL!	99	7000000	1	#NULL!	0	0	0	1	1	0	0	0	0	0	0	0	0	0	0	0	#NULL!	0	1	1	0	1	0	0	0	0	0
4	3	4	1	2	1	#NULL!	1	0	3	#NULL!	2	1	1997	6	#NULL!	5	6	#NULL!	99	2000000	1	#NULL!	0	99	0	1	1	0	0	0	0	0	0	0	0	0	0	0	#NULL!	0	1	0	0	1	0	1	0	0	0
4	2	3	1	1	1	#NULL!	1	0	2	#NULL!	2	1	1995	1	#NULL!	5	6	#NULL!	99	1500000	1	#NULL!	0	0	0	1	1	0	1	0	0	1	1	0	0	0	1	0	#NULL!	0	0	0	0	0	1	1	0	1	0
4	2	3	1	1	1	#NULL!	1	0	2	#NULL!	2	1	1994	1	#NULL!	4	8	#NULL!	99	3000000	1	#NULL!	0	0	0	1	0	0	0	0	0	0	0	0	0	0	1	0	#NULL!	0	0	1	1	1	1	1	0	0	1
4	4	3	1	2	1	#NULL!	1	0	3	#NULL!	2	1	1994	1	#NULL!	5	3	#NULL!	99	4500000	1	#NULL!	0	0	0	1	0	0	0	0	0	0	1	0	0	0	0	0	#NULL!	1	1	1	0	0	1	1	0	0	1
4	4	3	1	1	1	#NULL!	1	0	1	#NULL!	2	3	1968	1	#NULL!	2	8	#NULL!	99	5000000	4	#NULL!	0	0	0	1	0	0	1	0	0	1	0	0	0	0	0	0	#NULL!	0	1	1	0	0	0	0	0	0	0
2	24	23	1	2	1	#NULL!	1	0	1	#NULL!	2	2	1997	1	#NULL!	4	8	#NULL!	99	4000000	2	#NULL!	1	2	0	0	0	0	0	0	0	0	0	0	0	0	0	0	#NULL!	0	0	0	0	0	0	1	0	1	0
4	8	3	1	1	1	#NULL!	1	0	1	#NULL!	2	2	1975	6	#NULL!	4	5	#NULL!	99	8000000	1	#NULL!	0	2	1	1	1	0	0	0	0	0	0	0	0	0	0	0	#NULL!	0	0	0	0	0	0	0	0	0	0
4	7	4	1	1	1	#NULL!	1	0	2	#NULL!	2	1	1990	6	#NULL!	4	8	#NULL!	99	4500000	1	#NULL!	0	99	0	1	0	0	1	0	0	0	0	0	0	0	0	0	#NULL!	0	0	1	1	0	0	0	0	1	0
3	10	1	1	1	1	#NULL!	1	0	2	#NULL!	2	1	1992	1	#NULL!	5	8	#NULL!	99	7000000	1	#NULL!	0	0	0	1	1	0	1	0	0	1	0	0	0	0	0	0	#NULL!	0	1	0	0	1	0	0	0	1	0
4	1	4	1	1	1	#NULL!	1	0	2	#NULL!	2	1	1993	1	#NULL!	5	8	#NULL!	99	2500000	1	#NULL!	0	0	0	0	0	0	0	0	0	0	0	0	0	0	0	0	#NULL!	0	0	0	1	0	0	1	0	1	0
4	4	3	1	2	1	#NULL!	1	0	3	#NULL!	2	3	1965	1	#NULL!	1	9	#NULL!	99	1000000	1	#NULL!	0	0	0	1	1	0	0	0	0	0	0	0	0	0	0	0	#NULL!	1	1	0	0	0	0	0	0	0	0
1	19	9	1	1	2	#NULL!	1	0	2	#NULL!	2	2	1986	2	#NULL!	2	1	#NULL!	99	3000000	2	#NULL!	0	2	0	0	0	0	0	0	0	0	0	0	0	0	0	0	#NULL!	0	1	1	1	0	0	1	0	1	0
2	22	18	1	1	2	#NULL!	1	0	99	#NULL!	99	2	1990	2	#NULL!	3	8	#NULL!	99	1500000	2	#NULL!	0	2	0	99	0	0	0	0	0	0	0	0	0	0	0	0	#NULL!	1	1	1	1	0	0	1	0	1	0
2	24	23	1	2	1	#NULL!	1	0	2	#NULL!	2	2	1982	1	#NULL!	4	5	#NULL!	99	4000000	2	#NULL!	0	2	0	0	0	0	0	0	0	0	0	0	0	0	0	0	#NULL!	0	0	0	1	0	1	0	0	1	0
4	8	3	1	2	1	#NULL!	1	0	2	#NULL!	2	2	1973	1	#NULL!	3	7	#NULL!	99	2000000	4	#NULL!	1	2	0	1	1	0	0	0	0	0	0	0	0	0	0	0	#NULL!	0	0	0	0	0	0	0	0	1	0
4	9	2	1	1	1	#NULL!	1	0	3	#NULL!	2	2	1981	1	#NULL!	3	8	#NULL!	99	6000000	3	#NULL!	1	2	1	1	1	0	0	0	0	0	0	0	0	0	0	0	#NULL!	0	0	0	0	0	0	0	0	0	0
4	9	2	1	2	1	#NULL!	1	0	1	#NULL!	2	2	1982	1	#NULL!	4	5	#NULL!	99	10000000	2	#NULL!	1	2	0	1	1	0	0	0	0	0	0	0	0	0	0	0	#NULL!	0	1	1	1	0	1	1	0	0	0
4	5	2	1	2	1	#NULL!	1	0	1	#NULL!	2	2	1993	1	#NULL!	5	8	#NULL!	99	5000000	1	#NULL!	1	2	0	1	1	0	1	0	0	1	0	0	0	0	0	0	#NULL!	1	1	1	1	0	1	1	0	1	0
2	22	17	1	2	2	#NULL!	1	0	2	#NULL!	2	1	1980	2	#NULL!	4	8	#NULL!	99	1500000	2	#NULL!	0	99	1	0	0	0	0	0	0	0	0	0	0	0	0	0	#NULL!	0	1	1	0	0	0	0	0	1	0
2	22	17	1	1	2	#NULL!	1	0	1	#NULL!	2	1	1990	2	#NULL!	3	8	#NULL!	99	1500000	1	#NULL!	1	99	0	1	1	1	1	0	0	0	0	0	0	0	0	0	#NULL!	0	1	0	1	0	0	1	0	1	0
4	2	3	1	1	1	#NULL!	1	0	1	#NULL!	2	1	1995	1	#NULL!	5	6	#NULL!	99	1500000	1	#NULL!	0	0	0	0	0	0	0	0	0	0	0	0	0	0	0	0	#NULL!	0	0	1	0	0	0	0	0	0	0
4	8	3	1	2	1	#NULL!	1	0	2	#NULL!	2	1	1966	1	#NULL!	3	8	#NULL!	99	6000000	4	#NULL!	0	99	1	1	0	0	1	0	0	0	0	0	0	0	0	0	#NULL!	0	1	0	0	0	0	0	0	0	0
4	8	3	1	2	1	#NULL!	1	0	2	#NULL!	2	1	1977	1	#NULL!	4	8	#NULL!	99	5000000	2	#NULL!	0	0	1	1	0	0	1	0	0	0	0	0	0	0	0	0	#NULL!	1	1	0	1	0	0	0	0	0	1
4	9	2	1	1	1	#NULL!	1	0	4	#NULL!	2	1	1974	6	#NULL!	3	5	#NULL!	99	5000000	2	#NULL!	0	99	1	1	1	0	1	0	0	0	0	0	0	0	0	0	#NULL!	0	0	0	0	0	0	0	0	0	1
4	9	2	1	2	1	#NULL!	1	0	2	#NULL!	2	1	1986	1	#NULL!	3	8	#NULL!	99	5000000	1	#NULL!	0	99	1	1	1	0	1	0	0	0	0	0	0	0	0	0	#NULL!	0	0	0	1	0	1	1	0	0	0
4	9	2	1	2	1	#NULL!	1	0	3	#NULL!	2	1	1988	1	#NULL!	3	5	#NULL!	99	5000000	3	#NULL!	0	99	1	1	1	0	1	0	0	0	0	0	0	0	0	0	#NULL!	0	0	0	0	0	0	1	0	0	1
4	9	2	1	1	1	#NULL!	1	0	2	#NULL!	2	1	1988	1	#NULL!	3	8	#NULL!	99	4500000	1	#NULL!	0	99	1	1	1	0	1	0	0	0	0	0	0	0	0	0	#NULL!	0	0	0	0	0	1	1	0	0	1
4	7	4	1	2	1	#NULL!	1	0	2	#NULL!	2	1	1992	1	#NULL!	5	3	#NULL!	99	4500000	1	#NULL!	0	0	0	1	1	0	0	0	0	0	0	0	0	0	0	0	#NULL!	1	1	1	1	0	0	1	0	0	0
4	7	4	1	1	1	#NULL!	1	0	2	#NULL!	2	1	1993	1	#NULL!	5	8	#NULL!	99	4000000	1	#NULL!	0	0	0	0	0	0	0	0	0	0	0	0	0	0	0	0	#NULL!	1	1	0	1	0	0	0	0	0	0
4	3	4	1	2	1	#NULL!	1	0	3	#NULL!	2	1	1996	1	#NULL!	4	8	#NULL!	99	5000000	1	#NULL!	0	0	0	1	1	0	0	0	0	1	0	0	0	0	0	0	#NULL!	0	1	1	0	0	0	1	0	0	0
4	4	3	1	2	1	#NULL!	1	0	2	#NULL!	2	1	1988	1	#NULL!	5	9	#NULL!	99	3500000	1	#NULL!	0	0	0	1	0	0	1	0	0	0	0	0	0	0	0	0	#NULL!	0	1	0	1	0	0	1	0	1	0
4	5	2	1	1	1	#NULL!	1	0	2	#NULL!	2	1	1996	1	#NULL!	3	2	#NULL!	99	4800000	1	#NULL!	1	0	0	0	0	0	0	0	0	0	0	0	0	0	0	0	#NULL!	0	0	0	0	0	0	1	0	0	0
4	5	2	1	2	1	#NULL!	1	0	1	#NULL!	2	2	1976	1	#NULL!	2	5	#NULL!	99	4000000	2	#NULL!	1	2	0	1	1	0	0	0	0	0	0	0	0	0	0	0	#NULL!	0	0	0	0	0	0	0	0	0	0
4	1	2	1	1	1	#NULL!	1	0	2	#NULL!	2	1	1980	1	#NULL!	5	3	#NULL!	99	6000000	2	#NULL!	0	0	0	0	0	0	0	0	0	0	0	0	0	0	0	0	#NULL!	0	0	0	0	1	1	0	0	0	0
4	2	3	1	2	1	#NULL!	1	0	2	#NULL!	2	1	1994	1	#NULL!	5	6	#NULL!	99	3500000	1	#NULL!	0	0	0	1	1	0	0	0	0	0	0	0	0	0	0	0	#NULL!	1	1	1	1	1	1	1	1	1	1
4	4	3	1	1	1	#NULL!	1	0	3	#NULL!	2	1	1995	1	#NULL!	5	6	#NULL!	99	3500000	1	#NULL!	0	0	0	1	0	0	1	0	0	1	0	0	0	0	0	0	#NULL!	0	0	0	1	0	0	1	0	1	0
4	5	2	1	1	1	#NULL!	1	0	1	#NULL!	2	1	1988	1	#NULL!	3	8	#NULL!	99	4000000	1	#NULL!	1	99	0	0	0	0	0	0	0	0	0	0	0	0	0	0	#NULL!	1	1	1	0	0	1	0	0	0	1
1	19	6	1	1	2	#NULL!	1	0	2	#NULL!	2	2	1989	2	#NULL!	2	1	#NULL!	99	500000	2	#NULL!	0	2	0	0	0	0	0	0	0	0	0	0	0	0	0	0	#NULL!	0	1	1	0	1	0	1	0	0	0
2	21	9	1	1	2	#NULL!	1	0	1	#NULL!	2	2	1982	2	#NULL!	3	8	#NULL!	99	1500000	2	#NULL!	0	2	1	0	0	0	0	0	0	0	0	0	0	0	0	0	#NULL!	0	1	1	1	0	0	0	0	0	0
2	22	17	1	1	2	#NULL!	1	0	99	#NULL!	2	2	1985	2	#NULL!	2	8	#NULL!	99	7000000	1	#NULL!	1	2	0	1	1	0	1	0	0	0	1	0	0	0	0	0	#NULL!	0	1	0	1	0	0	0	0	1	0
2	22	18	1	2	2	#NULL!	1	0	2	#NULL!	2	2	1996	2	#NULL!	3	1	#NULL!	99	#NULL!	2	#NULL!	0	2	0	1	1	1	1	0	1	0	0	1	1	0	1	0	#NULL!	0	1	1	1	1	1	1	0	0	1
2	22	18	1	2	2	#NULL!	1	0	2	#NULL!	2	2	1984	2	#NULL!	3	1	#NULL!	99	#NULL!	2	#NULL!	0	2	0	1	1	1	1	1	1	0	0	1	1	0	1	0	#NULL!	1	1	1	1	1	1	1	0	0	1
2	22	18	1	1	2	#NULL!	1	0	3	#NULL!	2	2	1982	1	#NULL!	4	8	#NULL!	99	2000000	2	#NULL!	0	2	0	99	0	0	0	0	0	0	0	0	0	0	0	0	#NULL!	1	1	1	1	1	0	1	0	1	1
2	22	18	1	2	2	#NULL!	1	0	99	#NULL!	2	2	1987	2	#NULL!	2	8	#NULL!	99	#NULL!	2	#NULL!	0	2	0	0	0	0	0	0	0	0	0	0	0	0	0	0	#NULL!	1	1	1	1	1	0	1	0	1	0
2	24	24	1	2	1	#NULL!	1	0	1	#NULL!	2	2	1994	1	#NULL!	4	8	#NULL!	99	4000000	2	#NULL!	1	2	0	1	1	0	1	0	0	0	0	0	0	0	0	0	#NULL!	0	1	0	0	0	0	0	0	1	0
1	17	5	1	1	2	#NULL!	1	0	1	#NULL!	2	1	1983	2	#NULL!	4	1	#NULL!	99	#NULL!	1	#NULL!	0	99	1	1	1	0	0	0	0	0	0	0	0	0	0	0	#NULL!	0	1	1	0	1	0	1	0	1	1
2	20	5	1	2	2	#NULL!	1	0	99	#NULL!	99	1	1970	1	#NULL!	3	1	#NULL!	99	#NULL!	2	#NULL!	0	99	1	1	1	1	1	0	0	0	0	1	0	0	0	0	#NULL!	0	0	1	0	1	0	0	0	1	0
2	21	9	1	1	2	#NULL!	1	0	2	#NULL!	3	1	1995	2	#NULL!	3	8	#NULL!	99	3000000	2	#NULL!	0	99	1	0	0	0	0	0	0	0	0	0	0	0	0	0	#NULL!	0	1	0	0	1	0	0	0	0	0
2	21	9	1	2	2	#NULL!	1	0	2	#NULL!	2	1	1979	2	#NULL!	3	8	#NULL!	99	3000000	2	#NULL!	0	99	1	0	0	0	0	0	0	0	0	0	0	0	0	0	#NULL!	0	1	0	1	0	0	1	0	0	0
2	22	17	1	1	2	#NULL!	1	0	1	#NULL!	2	1	1991	2	#NULL!	3	8	#NULL!	99	2000000	2	#NULL!	1	99	1	1	1	1	1	0	0	0	0	0	0	0	0	0	#NULL!	0	0	0	1	0	0	1	0	1	0
2	22	13	1	2	2	#NULL!	1	0	1	#NULL!	2	1	1991	2	#NULL!	2	1	#NULL!	99	3000000	2	#NULL!	99	99	1	0	0	0	0	0	0	0	0	0	0	0	0	0	#NULL!	0	1	0	1	0	0	0	0	1	0
2	22	13	1	1	2	#NULL!	1	0	1	#NULL!	2	1	1976	2	#NULL!	3	1	#NULL!	99	1300000	2	#NULL!	0	99	1	1	0	1	0	0	0	0	0	0	0	0	1	0	#NULL!	0	1	0	1	0	0	0	0	1	0
2	22	18	1	1	2	#NULL!	1	0	2	#NULL!	2	1	1978	2	#NULL!	2	1	#NULL!	99	#NULL!	2	#NULL!	0	1	0	1	1	1	0	1	1	0	0	1	0	0	1	0	#NULL!	1	1	1	1	1	1	1	1	0	1
2	22	18	1	1	2	#NULL!	1	0	2	#NULL!	2	1	1972	2	#NULL!	3	1	#NULL!	99	#NULL!	2	#NULL!	0	99	0	1	1	1	1	1	1	0	0	1	0	0	1	0	#NULL!	1	1	1	1	1	1	1	1	1	1
2	22	18	1	2	2	#NULL!	1	0	2	#NULL!	2	1	1994	2	#NULL!	3	1	#NULL!	99	#NULL!	2	#NULL!	0	99	0	1	1	1	1	1	1	0	0	1	1	0	1	0	#NULL!	0	1	1	1	1	1	1	0	0	1
2	24	23	1	1	1	#NULL!	1	0	2	#NULL!	99	1	1978	1	#NULL!	4	8	#NULL!	99	3500000	2	#NULL!	0	99	1	1	1	0	1	0	0	0	0	0	0	0	0	0	#NULL!	0	0	0	1	0	1	0	0	1	0
2	24	24	1	2	1	#NULL!	1	0	0	#NULL!	2	1	1993	1	#NULL!	5	6	#NULL!	99	2500000	1	#NULL!	0	99	0	0	0	0	0	0	0	0	0	0	0	0	0	0	#NULL!	0	0	0	0	1	0	1	0	1	0
3	15	1	1	1	1	#NULL!	1	0	1	#NULL!	2	1	1976	1	#NULL!	4	8	#NULL!	99	4000000	2	#NULL!	0	99	1	1	1	0	1	0	0	0	0	0	1	0	0	0	#NULL!	0	1	0	0	0	0	0	0	1	0
4	1	2	1	1	1	#NULL!	1	0	2	#NULL!	2	1	1987	1	#NULL!	5	8	#NULL!	99	5000000	1	#NULL!	0	0	0	1	1	0	1	0	0	1	1	0	0	0	1	0	#NULL!	1	1	1	1	0	1	1	0	1	1
1	17	5	1	1	2	#NULL!	1	0	3	#NULL!	2	2	1989	2	#NULL!	1	1	#NULL!	99	700000	2	#NULL!	0	2	0	1	0	1	0	0	0	0	0	0	0	0	0	0	#NULL!	0	1	0	0	1	0	0	0	1	0
1	17	5	1	1	2	#NULL!	1	0	2	#NULL!	2	2	1974	2	#NULL!	1	1	#NULL!	99	1000000	2	#NULL!	0	2	0	1	0	1	0	0	0	0	0	0	0	0	1	0	#NULL!	0	1	0	1	0	0	1	0	0	1
2	21	9	1	1	2	#NULL!	1	0	1	#NULL!	2	2	1986	2	#NULL!	3	8	#NULL!	99	2000000	2	#NULL!	0	2	0	0	0	0	0	0	0	0	0	0	0	0	0	0	#NULL!	0	1	0	1	0	0	0	0	1	0
4	8	3	1	1	1	#NULL!	1	0	2	#NULL!	2	2	1991	1	#NULL!	4	7	#NULL!	99	23000000	1	#NULL!	1	2	0	1	1	0	0	0	0	0	0	0	0	0	0	0	#NULL!	1	0	1	0	1	0	1	0	1	0
1	17	5	1	1	2	#NULL!	1	0	4	#NULL!	2	1	1989	2	#NULL!	3	1	#NULL!	99	700000	1	#NULL!	0	0	1	0	0	0	0	0	0	0	0	0	0	0	0	0	#NULL!	0	1	0	0	1	0	1	0	1	0
1	17	5	1	2	2	#NULL!	1	0	4	#NULL!	99	1	1973	1	#NULL!	3	1	#NULL!	99	1000000	2	#NULL!	99	99	1	0	0	0	0	0	0	0	0	0	0	0	0	0	#NULL!	1	1	0	1	1	0	1	0	1	0
1	17	5	1	2	2	#NULL!	1	0	4	#NULL!	3	1	1973	2	#NULL!	3	1	#NULL!	99	1500000	2	#NULL!	0	99	1	1	0	1	1	0	0	0	0	1	1	0	1	0	#NULL!	1	1	1	1	1	0	1	0	1	1
1	17	5	1	2	1	#NULL!	1	0	7	#NULL!	2	1	1978	1	#NULL!	3	1	#NULL!	99	1500000	4	#NULL!	0	99	1	1	1	1	1	0	0	0	0	0	0	0	0	0	#NULL!	1	1	0	1	1	0	1	0	1	0
2	20	5	1	2	2	#NULL!	1	0	99	#NULL!	2	1	1991	1	#NULL!	3	1	#NULL!	99	900000	4	#NULL!	0	99	1	1	1	1	1	0	1	0	0	1	0	0	0	0	#NULL!	0	1	0	1	1	0	0	0	1	0
4	9	2	1	1	1	#NULL!	1	0	2	#NULL!	2	1	1980	1	#NULL!	4	5	#NULL!	99	5500000	3	#NULL!	0	99	1	1	1	0	1	0	0	0	0	0	0	0	0	0	#NULL!	0	0	0	0	0	0	1	0	0	0
1	19	8	1	1	2	#NULL!	1	0	2	#NULL!	2	2	1984	2	#NULL!	2	1	#NULL!	99	1600000	2	#NULL!	0	2	0	0	0	0	0	0	0	0	0	0	0	0	0	0	#NULL!	1	1	0	0	1	0	1	0	1	0
2	22	17	1	1	2	#NULL!	1	0	1	#NULL!	2	2	1955	2	#NULL!	3	8	#NULL!	99	2500000	4	#NULL!	1	2	0	1	0	1	0	0	1	0	0	1	0	0	0	0	#NULL!	0	1	0	1	0	0	1	0	1	0
1	19	10	1	1	2	#NULL!	1	0	1	#NULL!	2	1	1972	2	#NULL!	3	1	#NULL!	99	#NULL!	2	#NULL!	0	99	1	1	1	0	1	0	1	0	0	0	0	0	1	0	#NULL!	0	1	0	1	1	0	0	0	1	0
2	21	10	1	2	2	#NULL!	1	0	1	#NULL!	2	1	1991	2	#NULL!	3	1	#NULL!	99	2000000	4	#NULL!	0	99	1	1	0	1	1	0	0	0	0	0	0	1	1	0	#NULL!	0	1	0	1	1	0	1	0	1	1
2	22	14	1	1	2	#NULL!	1	0	99	#NULL!	2	2	1982	2	#NULL!	3	1	#NULL!	99	200000	2	#NULL!	1	2	0	1	0	1	0	0	1	0	0	1	0	0	1	0	#NULL!	0	0	1	1	1	0	1	0	1	0
2	22	14	1	2	2	#NULL!	1	0	99	#NULL!	99	2	1982	2	#NULL!	3	8	#NULL!	99	500000	2	#NULL!	1	2	1	1	0	1	1	0	1	0	0	0	0	0	0	0	#NULL!	0	1	1	1	1	0	0	0	1	0
1	17	5	1	1	2	#NULL!	1	0	4	#NULL!	2	1	1965	2	#NULL!	2	1	#NULL!	99	800000	2	#NULL!	0	99	1	0	0	0	0	0	0	0	0	0	0	0	0	0	#NULL!	1	1	0	1	1	0	0	0	0	1
1	19	10	1	1	2	#NULL!	1	0	3	#NULL!	2	1	1992	2	#NULL!	3	1	#NULL!	99	#NULL!	1	#NULL!	0	99	1	0	0	0	0	0	0	0	0	0	0	0	0	0	#NULL!	0	1	0	1	0	0	0	0	1	0
1	19	10	1	1	2	#NULL!	1	0	1	#NULL!	2	1	1965	2	#NULL!	3	1	#NULL!	99	#NULL!	2	#NULL!	0	99	1	1	1	0	1	0	0	0	0	0	0	0	1	0	#NULL!	0	1	0	0	1	0	0	0	1	0
2	21	8	1	2	2	#NULL!	1	0	1	#NULL!	2	1	1988	2	#NULL!	4	1	#NULL!	99	500000	2	#NULL!	99	99	1	1	1	0	0	0	0	0	0	0	0	0	0	0	#NULL!	0	1	0	1	1	0	0	0	0	0
2	21	10	1	2	2	#NULL!	1	0	1	#NULL!	2	1	1981	2	#NULL!	3	1	#NULL!	99	2500000	2	#NULL!	0	99	1	1	1	1	1	0	0	0	0	0	0	0	1	0	#NULL!	0	1	0	1	1	1	1	0	0	0
2	21	10	1	2	2	#NULL!	1	0	1	#NULL!	2	1	1997	2	#NULL!	3	1	#NULL!	99	1500000	1	#NULL!	0	99	1	1	1	1	1	0	0	0	0	0	0	1	1	0	#NULL!	0	1	0	0	1	0	0	0	1	1
2	21	10	1	1	2	#NULL!	1	0	7	#NULL!	2	2	1976	2	#NULL!	1	1	#NULL!	99	750000	4	#NULL!	0	2	0	1	0	1	0	0	0	0	0	0	0	0	1	0	#NULL!	0	1	0	1	0	0	1	0	1	0
2	21	7	1	1	2	#NULL!	1	0	99	#NULL!	2	2	1978	2	#NULL!	3	1	#NULL!	99	3000000	2	#NULL!	0	2	0	1	0	1	1	0	0	0	0	0	0	0	0	0	#NULL!	0	1	0	1	0	0	1	0	1	0
2	21	10	1	1	2	#NULL!	1	0	7	#NULL!	2	2	1981	2	#NULL!	1	1	#NULL!	99	800000	4	#NULL!	0	2	0	0	0	0	0	0	0	0	0	0	0	0	0	0	#NULL!	0	0	0	0	1	0	0	0	1	1
2	23	21	1	1	2	#NULL!	1	0	7	#NULL!	2	2	1975	2	#NULL!	2	8	#NULL!	99	200000	2	#NULL!	0	2	0	1	1	1	1	0	0	0	0	0	0	0	0	0	#NULL!	1	1	1	1	1	0	0	0	1	0
2	23	49	1	1	2	#NULL!	1	0	1	#NULL!	2	2	1972	1	#NULL!	3	8	#NULL!	99	#NULL!	4	#NULL!	99	2	99	1	1	1	0	0	0	0	0	0	0	0	1	0	#NULL!	1	1	1	1	1	1	1	0	1	1
1	17	#NULL!	1	1	2	#NULL!	1	0	2	#NULL!	2	1	1974	1	#NULL!	4	1	#NULL!	99	20000000	2	#NULL!	0	99	1	0	0	0	0	0	0	0	0	0	0	0	0	0	#NULL!	0	1	0	1	1	1	0	0	1	1
1	17	4	1	2	2	#NULL!	1	0	7	#NULL!	2	1	1998	2	#NULL!	2	1	#NULL!	99	1000000	2	#NULL!	0	99	1	1	0	1	1	0	0	0	0	0	0	0	1	0	#NULL!	1	1	0	0	0	0	1	0	0	0
2	24	24	1	1	1	#NULL!	1	1	1	#NULL!	2	1	1984	1	#NULL!	4	8	#NULL!	99	4500000	2	#NULL!	0	99	1	1	1	0	1	0	0	0	0	0	0	0	0	0	#NULL!	0	1	1	0	1	0	0	0	1	0
4	5	2	1	2	1	#NULL!	1	1	2	#NULL!	99	1	1993	1	#NULL!	5	6	#NULL!	99	5000000	1	#NULL!	1	0	0	1	0	1	0	0	0	0	0	0	0	0	0	0	#NULL!	0	0	0	0	0	0	0	0	0	1
2	24	23	1	1	1	#NULL!	1	1	1	#NULL!	2	1	1997	1	#NULL!	2	8	#NULL!	99	3000000	1	#NULL!	1	99	0	0	0	0	0	0	0	0	0	0	0	0	0	0	#NULL!	0	0	0	0	0	0	1	0	1	0
2	24	24	1	2	1	#NULL!	1	1	1	#NULL!	2	1	1971	1	#NULL!	5	8	#NULL!	99	12000000	2	#NULL!	0	99	0	0	0	0	0	0	0	0	0	0	0	0	0	0	#NULL!	0	0	0	0	1	1	0	0	0	0
4	2	1	1	2	1	#NULL!	1	1	7	#NULL!	2	1	1995	1	#NULL!	5	6	#NULL!	99	4000000	1	#NULL!	0	0	0	1	0	0	1	0	0	0	0	0	0	0	0	0	#NULL!	0	1	0	0	0	0	0	0	1	0
4	5	2	1	1	1	#NULL!	1	1	3	#NULL!	2	1	1986	1	#NULL!	4	8	#NULL!	99	5000000	1	#NULL!	1	0	0	1	1	1	1	0	0	0	0	0	0	0	0	0	#NULL!	0	0	0	0	0	0	1	0	0	1
2	24	24	1	1	1	#NULL!	1	1	1	#NULL!	2	1	1997	1	#NULL!	5	6	#NULL!	99	3000000	1	#NULL!	1	99	0	1	0	0	1	0	0	0	0	0	0	0	0	0	#NULL!	0	0	0	1	1	1	0	0	0	0
2	24	24	1	1	1	#NULL!	1	1	1	#NULL!	2	2	1985	1	#NULL!	3	5	#NULL!	99	2000000	2	#NULL!	0	2	0	1	1	0	0	0	0	0	0	1	0	0	0	0	#NULL!	0	0	1	0	0	1	0	0	0	1
3	10	2	1	1	1	#NULL!	1	1	2	#NULL!	2	1	1995	1	#NULL!	5	6	#NULL!	99	3000000	1	#NULL!	0	0	0	1	0	0	1	0	0	1	1	0	0	0	0	0	#NULL!	0	0	1	0	0	0	1	0	1	0
3	10	1	1	1	1	#NULL!	1	1	2	#NULL!	2	1	1997	1	#NULL!	5	6	#NULL!	99	4500000	1	#NULL!	0	0	0	1	1	0	1	0	0	1	0	0	0	0	0	0	#NULL!	0	1	0	0	0	1	0	0	1	0
3	10	1	1	2	1	#NULL!	1	1	2	#NULL!	2	1	1992	1	#NULL!	5	3	#NULL!	99	5500000	1	#NULL!	0	0	0	1	1	1	0	0	0	1	0	0	0	0	0	0	#NULL!	0	1	1	0	0	0	1	0	0	0
3	10	2	1	2	1	#NULL!	1	1	2	#NULL!	2	1	1987	1	#NULL!	5	5	#NULL!	99	6000000	1	#NULL!	0	0	0	1	1	0	1	0	0	1	0	0	0	0	0	0	#NULL!	0	0	1	0	0	1	1	0	0	0
4	2	3	1	1	1	#NULL!	1	1	1	#NULL!	2	1	1997	1	#NULL!	5	6	#NULL!	99	2400000	1	#NULL!	0	0	0	1	1	0	0	0	0	0	0	0	0	0	0	0	#NULL!	0	0	1	0	0	0	1	0	1	0
4	2	1	1	2	1	#NULL!	1	1	2	#NULL!	2	1	1991	1	#NULL!	5	9	#NULL!	99	3600000	1	#NULL!	0	0	0	1	0	0	1	0	0	1	0	0	1	0	0	0	#NULL!	1	1	1	1	1	1	1	0	0	1
4	7	4	1	1	1	#NULL!	1	1	2	#NULL!	2	1	1995	6	#NULL!	4	8	#NULL!	99	5000000	1	#NULL!	0	0	0	0	0	0	0	0	0	0	0	0	0	0	0	0	#NULL!	1	1	0	0	0	0	0	0	0	0
4	4	4	1	1	1	#NULL!	1	1	3	#NULL!	2	1	1989	1	#NULL!	5	5	#NULL!	99	10000000	1	#NULL!	1	0	0	0	0	0	0	0	0	0	0	0	0	0	0	0	#NULL!	0	1	1	0	0	0	1	0	0	0
2	24	24	1	2	1	#NULL!	1	1	3	#NULL!	2	1	1980	1	#NULL!	5	5	#NULL!	99	6000000	2	#NULL!	0	99	0	1	1	0	0	0	0	0	1	0	0	0	0	0	#NULL!	0	0	0	0	0	1	1	0	0	0
3	10	2	1	2	1	#NULL!	1	1	2	#NULL!	2	1	1991	1	#NULL!	5	5	#NULL!	99	5000000	1	#NULL!	0	0	0	1	1	0	1	0	0	1	0	0	0	0	0	0	#NULL!	0	0	1	1	0	1	0	0	0	0
4	7	4	1	1	1	#NULL!	1	1	2	#NULL!	2	1	1990	1	#NULL!	5	8	#NULL!	99	4500000	1	#NULL!	0	0	0	1	0	0	0	0	0	0	1	0	0	0	0	0	#NULL!	1	1	1	0	1	0	1	0	0	1
4	6	4	1	2	1	#NULL!	1	1	1	#NULL!	2	1	1990	1	#NULL!	4	8	#NULL!	99	4500000	1	#NULL!	0	0	0	1	0	0	0	0	0	1	1	0	0	0	0	0	#NULL!	0	1	1	0	0	0	0	0	1	0
4	6	4	1	1	1	#NULL!	1	1	2	#NULL!	2	1	1993	1	#NULL!	4	2	#NULL!	99	5000000	1	#NULL!	0	0	0	1	0	0	1	0	0	0	1	0	0	0	0	0	#NULL!	0	1	1	0	0	0	1	0	0	0
4	3	4	1	1	1	#NULL!	1	1	2	#NULL!	2	1	1992	1	#NULL!	5	8	#NULL!	99	8000000	1	#NULL!	0	99	0	0	0	0	0	0	0	0	0	0	0	0	0	0	#NULL!	0	1	0	0	0	0	1	0	0	1
4	5	2	1	1	1	#NULL!	1	1	3	#NULL!	2	1	1993	1	#NULL!	4	5	#NULL!	99	4500000	1	#NULL!	1	0	0	1	1	0	0	0	0	0	0	0	0	0	0	0	#NULL!	0	0	0	0	0	0	0	0	0	0
4	5	2	1	1	1	#NULL!	1	1	2	#NULL!	2	1	1997	1	#NULL!	3	9	#NULL!	99	2500000	1	#NULL!	1	0	0	0	0	0	0	0	0	0	0	0	0	0	0	0	#NULL!	0	0	0	1	0	0	1	0	0	0
4	5	2	1	1	1	#NULL!	1	1	2	#NULL!	2	1	1984	1	#NULL!	2	4	#NULL!	99	6000000	1	#NULL!	1	0	0	1	1	0	0	0	0	1	1	0	0	0	0	0	#NULL!	0	1	0	0	0	0	1	0	1	0
2	24	23	1	1	1	#NULL!	1	1	1	#NULL!	2	2	1966	1	#NULL!	3	8	#NULL!	99	300000	2	#NULL!	0	2	0	1	1	0	0	0	0	0	0	0	0	0	0	0	#NULL!	0	0	0	0	1	0	0	0	1	0
2	24	23	1	2	1	#NULL!	1	1	2	#NULL!	2	1	1984	1	#NULL!	5	8	#NULL!	99	5000000	2	#NULL!	0	99	0	0	0	0	0	0	0	0	0	0	0	0	0	0	#NULL!	0	0	0	0	1	1	0	0	0	0
3	10	2	1	2	1	#NULL!	1	1	2	#NULL!	2	1	1993	1	#NULL!	5	6	#NULL!	99	3000000	1	#NULL!	0	0	0	1	1	1	0	0	0	1	0	0	0	0	0	0	#NULL!	0	0	1	0	0	1	1	0	1	0
3	10	1	1	2	1	#NULL!	1	1	2	#NULL!	2	1	1990	1	#NULL!	5	6	#NULL!	99	4500000	1	#NULL!	0	0	0	1	1	0	1	0	0	1	0	0	0	0	0	0	#NULL!	0	1	0	1	0	0	1	0	0	0
3	10	1	1	1	1	#NULL!	1	1	2	#NULL!	2	1	1984	1	#NULL!	5	8	#NULL!	99	4000000	1	#NULL!	0	0	0	1	1	0	1	0	0	1	0	0	0	0	0	0	#NULL!	1	0	1	0	0	0	1	0	0	0
3	10	1	1	1	1	#NULL!	1	1	2	#NULL!	2	1	1993	1	#NULL!	5	5	#NULL!	99	5500000	1	#NULL!	0	0	0	1	1	0	1	0	0	1	0	0	0	0	0	0	#NULL!	0	1	0	0	0	1	0	0	1	0
3	10	1	1	2	1	#NULL!	1	1	2	#NULL!	2	1	1992	1	#NULL!	5	4	#NULL!	99	4500000	1	#NULL!	0	0	0	1	1	1	0	0	0	1	0	0	0	0	0	0	#NULL!	0	0	1	0	0	1	1	0	0	0
3	16	2	1	1	1	#NULL!	1	1	2	#NULL!	2	1	1994	1	#NULL!	5	6	#NULL!	99	6000000	1	#NULL!	0	0	0	0	0	0	0	0	0	0	0	0	0	0	0	0	#NULL!	0	1	0	0	0	0	0	0	0	1
3	14	1	1	2	1	#NULL!	1	1	2	#NULL!	2	1	1994	1	#NULL!	5	6	#NULL!	99	6000000	1	#NULL!	0	0	0	1	1	0	1	0	0	0	1	0	0	0	0	0	#NULL!	0	0	0	0	1	1	0	0	1	0
4	2	1	1	2	1	#NULL!	1	1	7	#NULL!	2	1	1994	1	#NULL!	5	6	#NULL!	99	2500000	1	#NULL!	0	0	0	1	1	0	1	0	0	0	0	0	0	0	0	0	#NULL!	1	1	1	1	0	1	1	0	0	1
4	1	2	1	2	1	#NULL!	1	1	2	#NULL!	2	1	1990	1	#NULL!	4	8	#NULL!	99	4000000	1	#NULL!	0	0	0	1	1	0	1	0	0	0	0	0	0	0	1	0	#NULL!	0	1	0	1	1	0	0	0	1	0
4	1	2	1	2	1	#NULL!	1	1	2	#NULL!	2	1	1991	1	#NULL!	5	6	#NULL!	99	3000000	1	#NULL!	0	0	0	1	1	1	0	0	0	1	0	0	0	0	0	0	#NULL!	1	0	0	0	1	0	0	0	1	0
4	7	4	1	1	1	#NULL!	1	1	1	#NULL!	2	1	1992	1	#NULL!	5	6	#NULL!	99	4000000	1	#NULL!	0	0	0	0	0	0	0	0	0	0	0	0	0	0	0	0	#NULL!	0	0	0	1	0	0	0	0	1	1
4	6	4	1	2	1	#NULL!	1	1	2	#NULL!	2	1	1991	1	#NULL!	5	8	#NULL!	99	3000000	1	#NULL!	0	0	0	0	0	0	0	0	0	0	0	0	0	0	0	0	#NULL!	0	1	1	0	0	0	1	0	0	0
4	2	3	1	1	1	#NULL!	1	1	2	#NULL!	2	1	1986	6	#NULL!	5	5	#NULL!	99	5000000	1	#NULL!	0	0	0	1	1	0	1	0	0	1	1	0	0	0	1	0	#NULL!	0	0	0	1	0	1	1	0	0	1
4	2	3	1	1	1	#NULL!	1	1	1	#NULL!	2	1	1995	1	#NULL!	5	6	#NULL!	99	2000000	1	#NULL!	0	0	0	1	1	0	1	0	0	1	1	0	0	0	0	0	#NULL!	1	1	1	1	0	1	1	0	0	0
4	2	3	1	1	1	#NULL!	1	1	1	#NULL!	2	1	1991	1	#NULL!	5	6	#NULL!	99	2500000	1	#NULL!	0	0	0	1	0	0	1	0	0	0	0	0	0	0	0	0	#NULL!	1	1	1	0	0	1	1	0	1	1
4	2	3	1	1	1	#NULL!	1	1	1	#NULL!	2	1	1992	1	#NULL!	5	4	#NULL!	99	4200000	1	#NULL!	0	0	0	1	1	0	0	0	0	0	0	0	0	0	0	0	#NULL!	0	1	0	0	0	1	0	0	1	0
4	5	2	1	2	1	#NULL!	1	1	1	#NULL!	2	1	1993	1	#NULL!	4	8	#NULL!	99	5000000	1	#NULL!	0	0	0	1	1	0	1	0	0	0	0	0	0	0	0	0	#NULL!	0	0	1	0	0	1	1	0	0	0
4	5	2	1	2	1	#NULL!	1	1	2	#NULL!	2	1	1994	1	#NULL!	4	5	#NULL!	99	7500000	1	#NULL!	1	0	0	1	1	0	1	0	0	1	0	0	0	0	0	0	#NULL!	1	1	0	1	0	1	1	0	0	0
4	5	2	1	2	1	#NULL!	1	1	2	#NULL!	2	1	1994	1	#NULL!	5	3	#NULL!	99	5000000	1	#NULL!	1	0	0	1	1	0	1	0	0	1	0	0	0	0	0	0	#NULL!	1	1	1	0	0	1	1	0	0	1
4	5	2	1	1	1	#NULL!	1	1	3	#NULL!	2	1	1997	1	#NULL!	2	7	#NULL!	99	9000000	3	#NULL!	1	0	0	1	1	0	0	0	0	0	0	0	0	0	0	0	#NULL!	0	0	0	0	0	0	0	0	0	1
4	5	2	1	2	1	#NULL!	1	1	1	#NULL!	2	1	1992	1	#NULL!	5	5	#NULL!	99	6000000	1	#NULL!	0	0	0	1	1	0	1	0	0	1	1	0	0	0	0	0	#NULL!	0	0	0	1	1	1	1	0	0	0
4	5	2	1	2	1	#NULL!	1	1	1	#NULL!	2	1	1993	6	#NULL!	5	3	#NULL!	99	5000000	1	#NULL!	0	0	0	1	1	0	1	0	0	1	1	0	0	0	0	0	#NULL!	0	0	0	1	0	1	1	0	0	0
4	4	4	1	1	1	#NULL!	1	1	2	#NULL!	2	1	1994	1	#NULL!	4	5	#NULL!	99	8000000	1	#NULL!	1	0	0	1	0	0	1	0	0	1	0	0	0	0	0	0	#NULL!	0	0	1	0	0	0	0	0	1	0
3	10	2	1	1	1	#NULL!	1	1	2	#NULL!	2	1	1996	1	#NULL!	5	6	#NULL!	99	4000000	1	#NULL!	0	0	0	0	0	0	0	0	0	0	0	0	0	0	0	0	#NULL!	0	1	0	0	0	0	1	0	1	0
3	13	1	1	2	1	#NULL!	1	1	1	#NULL!	2	1	1991	1	#NULL!	5	5	#NULL!	99	6000000	1	#NULL!	0	0	0	1	1	0	1	0	0	0	1	0	0	0	0	0	#NULL!	0	0	1	0	0	1	1	0	0	0
4	1	2	1	1	1	#NULL!	1	1	1	#NULL!	2	1	1997	1	#NULL!	4	8	#NULL!	99	4500000	1	#NULL!	0	0	0	0	0	0	0	0	0	0	0	0	0	0	0	0	#NULL!	0	0	0	0	0	0	0	0	0	1
4	2	3	1	1	1	#NULL!	1	1	2	#NULL!	2	1	1996	1	#NULL!	5	6	#NULL!	99	3500000	1	#NULL!	0	0	0	0	0	0	0	0	0	0	0	0	0	0	0	0	#NULL!	0	0	0	0	1	1	0	0	0	0
4	2	3	1	1	1	#NULL!	1	1	1	#NULL!	2	1	1992	6	#NULL!	5	6	#NULL!	99	8000000	1	#NULL!	0	0	0	1	1	0	0	0	0	1	0	0	0	0	1	0	#NULL!	0	1	1	1	1	1	1	0	1	1
3	10	2	1	1	1	#NULL!	1	1	2	#NULL!	2	3	1993	1	#NULL!	5	6	#NULL!	99	1000000	1	#NULL!	0	0	0	1	0	0	0	0	0	0	0	0	0	0	1	0	#NULL!	1	0	0	0	0	0	1	0	0	0
3	10	1	1	1	1	#NULL!	1	1	1	#NULL!	2	1	1993	1	#NULL!	5	6	#NULL!	99	1200000	1	#NULL!	0	0	0	1	1	0	1	0	0	0	1	0	0	0	0	0	#NULL!	0	0	0	1	1	0	1	0	0	0
3	11	1	1	1	1	#NULL!	1	1	2	#NULL!	2	1	1997	1	#NULL!	5	6	#NULL!	99	4000000	1	#NULL!	0	0	0	0	0	0	0	0	0	0	0	0	0	0	0	0	#NULL!	0	1	1	0	0	0	1	0	0	0
4	1	2	1	1	1	#NULL!	1	1	4	#NULL!	2	1	1994	1	#NULL!	5	6	#NULL!	99	5000000	1	#NULL!	0	0	0	1	1	1	0	0	0	0	1	0	0	0	0	0	#NULL!	0	0	0	0	0	0	0	0	1	0
4	3	4	1	1	1	#NULL!	1	1	1	#NULL!	2	3	1978	1	#NULL!	4	8	#NULL!	99	5000000	1	#NULL!	0	0	0	1	1	0	0	0	0	0	0	0	0	0	0	0	#NULL!	1	0	0	0	1	0	1	0	0	0
4	3	4	1	1	1	#NULL!	1	1	1	#NULL!	2	3	1964	1	#NULL!	2	8	#NULL!	99	5000000	3	#NULL!	0	0	0	1	0	0	0	0	0	1	0	0	0	0	0	0	#NULL!	0	0	0	1	1	1	0	0	0	0
1	19	9	1	1	2	#NULL!	1	1	2	#NULL!	2	2	1979	2	#NULL!	2	1	#NULL!	99	3000000	2	#NULL!	0	2	1	0	0	0	0	0	0	0	0	0	0	0	0	0	#NULL!	1	1	1	1	1	0	1	0	1	0
1	19	9	1	1	2	#NULL!	1	1	2	#NULL!	2	2	1980	2	#NULL!	2	1	#NULL!	99	3000000	2	#NULL!	0	2	1	0	0	0	0	0	0	0	0	0	0	0	0	0	#NULL!	0	1	1	1	1	0	1	0	1	0
1	19	9	1	1	2	#NULL!	1	1	2	#NULL!	2	2	1972	2	#NULL!	2	1	#NULL!	99	3000000	2	#NULL!	0	2	0	0	0	0	0	0	0	0	0	0	0	0	0	0	#NULL!	0	1	1	1	1	0	1	0	1	0
1	19	9	1	1	2	#NULL!	1	1	2	#NULL!	2	2	1975	2	#NULL!	2	1	#NULL!	99	2500000	2	#NULL!	0	2	0	0	0	0	0	0	0	0	0	0	0	0	0	0	#NULL!	0	1	1	1	0	0	1	0	1	0
1	19	9	1	1	2	#NULL!	1	1	2	#NULL!	2	2	1986	2	#NULL!	3	1	#NULL!	99	#NULL!	2	#NULL!	0	2	0	0	0	0	0	0	0	0	0	0	0	0	0	0	#NULL!	1	1	1	0	1	0	0	0	1	0
1	19	9	1	1	2	#NULL!	1	1	2	#NULL!	2	2	1989	2	#NULL!	2	1	#NULL!	99	#NULL!	2	#NULL!	0	2	0	0	0	0	0	0	0	0	0	0	0	0	0	0	#NULL!	1	1	1	0	0	0	0	0	1	0
1	19	9	1	1	2	#NULL!	1	1	2	#NULL!	2	2	1990	2	#NULL!	2	1	#NULL!	99	2500000	2	#NULL!	0	2	0	0	0	0	0	0	0	0	0	0	0	0	0	0	#NULL!	1	1	1	0	1	0	0	0	1	0
1	19	6	1	1	2	#NULL!	1	1	3	#NULL!	2	2	1986	3	#NULL!	3	1	#NULL!	99	400000	2	#NULL!	0	2	0	0	0	0	0	0	0	0	0	0	0	0	0	0	#NULL!	0	1	1	1	0	0	1	0	1	0
2	22	17	1	1	2	#NULL!	1	1	2	#NULL!	2	2	1985	2	#NULL!	4	7	#NULL!	99	10000000	4	#NULL!	1	2	0	0	0	0	0	0	0	0	0	0	0	0	0	0	#NULL!	0	1	1	0	0	0	0	0	1	0
4	9	2	1	2	1	#NULL!	1	1	2	#NULL!	2	2	1983	1	#NULL!	4	8	#NULL!	99	4000000	4	#NULL!	1	2	0	1	1	0	0	0	0	0	0	0	0	0	0	0	#NULL!	0	0	1	1	1	1	1	0	0	0
1	19	9	1	1	2	#NULL!	1	1	2	#NULL!	2	1	1994	2	#NULL!	3	1	#NULL!	99	3000000	2	#NULL!	0	99	0	0	0	0	0	0	0	0	0	0	0	0	0	0	#NULL!	0	1	1	1	0	0	1	0	1	0
1	19	6	1	2	2	#NULL!	1	1	1	#NULL!	2	1	1978	2	#NULL!	4	1	#NULL!	99	500000	1	#NULL!	0	99	1	0	0	0	0	0	0	0	0	0	0	0	0	0	#NULL!	0	1	1	0	0	1	1	0	1	0
2	24	24	1	1	1	#NULL!	0	1	5	#NULL!	#NULL!	1	1992	1	#NULL!	5	6	#NULL!	99	4000000	1	#NULL!	0	99	0	0	0	0	0	0	0	0	0	0	0	0	0	0	#NULL!	0	1	0	0	0	0	1	0	0	0
3	10	2	1	1	1	#NULL!	1	1	2	#NULL!	2	1	1995	1	#NULL!	5	6	#NULL!	99	2500000	1	#NULL!	0	0	0	1	0	0	1	0	0	1	0	0	0	0	0	0	#NULL!	0	1	0	0	0	0	1	0	0	0
3	10	1	1	1	1	#NULL!	1	1	2	#NULL!	2	1	1990	1	#NULL!	5	4	#NULL!	99	4500000	1	#NULL!	0	0	0	1	1	0	0	0	0	1	0	0	0	0	1	0	#NULL!	0	0	0	0	0	1	0	0	1	0
3	13	2	1	1	1	#NULL!	1	1	1	#NULL!	2	1	1995	1	#NULL!	5	6	#NULL!	99	2000000	1	#NULL!	0	0	0	1	1	0	0	0	0	1	0	0	0	0	0	0	#NULL!	1	0	0	0	0	0	0	0	0	1
4	7	4	1	1	1	#NULL!	1	1	2	#NULL!	2	1	1996	1	#NULL!	4	8	#NULL!	99	4000000	1	#NULL!	0	0	0	1	1	0	1	0	0	0	0	0	0	0	0	0	#NULL!	0	0	0	0	1	0	0	0	1	0
4	7	4	1	1	1	#NULL!	1	1	2	#NULL!	2	1	1997	1	#NULL!	4	6	#NULL!	99	3000000	1	#NULL!	0	0	0	0	0	0	0	0	0	0	0	0	0	0	0	0	#NULL!	1	1	1	0	0	1	0	0	0	0
4	6	4	1	2	1	#NULL!	1	1	1	#NULL!	2	1	1990	1	#NULL!	5	8	#NULL!	99	5000000	1	#NULL!	0	0	0	1	0	0	0	0	0	0	0	0	0	0	1	0	#NULL!	1	0	1	0	1	0	0	0	0	0
4	3	4	1	1	1	#NULL!	1	1	1	#NULL!	2	1	1996	1	#NULL!	4	8	#NULL!	99	1500000	1	#NULL!	1	0	0	1	0	0	1	0	0	1	0	0	0	0	0	0	#NULL!	0	1	1	1	0	0	0	0	0	0
4	3	4	1	1	1	#NULL!	1	1	1	#NULL!	2	1	1992	1	#NULL!	4	9	#NULL!	99	5000000	1	#NULL!	0	99	0	1	1	0	1	0	0	1	0	0	0	0	0	0	#NULL!	0	1	1	1	0	0	0	0	0	1
4	5	2	1	1	1	#NULL!	1	1	2	#NULL!	2	1	1994	1	#NULL!	5	6	#NULL!	99	4500000	1	#NULL!	1	0	0	1	0	0	1	0	0	0	0	0	0	0	0	0	#NULL!	0	1	0	0	0	0	1	0	0	0
4	5	2	1	1	1	#NULL!	1	1	1	#NULL!	2	1	1990	1	#NULL!	3	8	#NULL!	99	7000000	2	#NULL!	1	0	0	1	1	0	1	0	0	0	0	0	0	0	0	0	#NULL!	0	1	0	0	1	0	0	0	0	0
2	24	24	1	1	1	#NULL!	1	1	3	#NULL!	2	1	1983	1	#NULL!	4	2	#NULL!	99	6000000	2	#NULL!	0	99	0	0	0	0	0	0	0	0	0	0	0	0	0	0	#NULL!	0	1	1	0	0	0	0	0	1	0
4	3	4	1	1	1	#NULL!	1	1	1	#NULL!	2	1	1972	1	#NULL!	5	8	#NULL!	99	6000000	1	#NULL!	0	0	0	1	0	0	1	0	0	0	1	0	0	0	0	0	#NULL!	1	1	0	0	0	0	1	0	0	0
4	3	4	1	1	1	#NULL!	1	1	1	#NULL!	2	3	1974	1	#NULL!	3	8	#NULL!	99	2500000	1	#NULL!	1	0	0	1	0	0	1	0	0	1	0	0	0	0	0	0	#NULL!	1	1	0	0	0	0	0	0	0	0
4	3	4	1	1	1	#NULL!	1	1	1	#NULL!	2	3	1963	1	#NULL!	2	8	#NULL!	99	1800000	1	#NULL!	0	0	0	1	0	0	1	0	0	0	0	0	0	0	0	0	#NULL!	0	0	0	0	0	0	0	0	1	1
1	19	6	1	1	2	#NULL!	1	1	2	#NULL!	2	2	1986	3	#NULL!	2	1	#NULL!	99	300000	2	#NULL!	0	2	0	0	0	0	0	0	0	0	0	0	0	0	0	0	#NULL!	0	1	1	1	0	0	1	0	1	0
2	21	9	1	1	2	#NULL!	1	1	2	#NULL!	2	2	1976	2	#NULL!	2	8	#NULL!	99	20000	2	#NULL!	0	2	0	0	0	0	0	0	0	0	0	0	0	0	0	0	#NULL!	0	0	0	1	0	0	1	0	0	0
2	22	13	1	1	2	#NULL!	1	1	1	#NULL!	2	2	1998	2	#NULL!	3	1	#NULL!	99	1200000	1	#NULL!	0	2	0	99	0	0	0	0	0	0	0	0	0	0	0	0	#NULL!	0	1	1	1	0	0	0	0	0	1
2	22	13	1	2	2	#NULL!	1	1	7	#NULL!	99	2	1989	2	#NULL!	3	1	#NULL!	99	2000000	2	#NULL!	0	2	0	1	0	1	1	0	1	0	0	1	0	0	0	0	#NULL!	0	1	0	1	1	0	0	0	1	0
2	23	4	1	1	2	#NULL!	1	1	2	#NULL!	2	2	1994	2	#NULL!	3	1	#NULL!	99	800000	2	#NULL!	0	2	0	1	1	0	0	0	0	0	0	0	0	0	0	0	#NULL!	0	1	1	1	1	0	0	0	1	1
2	23	4	1	1	2	#NULL!	1	1	2	#NULL!	2	2	1994	2	#NULL!	3	1	#NULL!	99	1000000	2	#NULL!	0	2	0	1	1	1	0	0	0	0	1	1	0	0	0	0	#NULL!	0	1	1	1	1	0	0	0	1	1
2	24	23	1	1	1	#NULL!	1	1	1	#NULL!	2	2	1976	1	#NULL!	3	8	#NULL!	99	3000000	2	#NULL!	0	2	0	1	1	1	0	0	0	0	0	0	0	0	0	0	#NULL!	0	1	0	0	0	0	1	0	0	1
2	24	23	1	1	1	#NULL!	1	1	1	#NULL!	2	2	1961	1	#NULL!	2	5	#NULL!	99	2000000	2	#NULL!	0	2	0	1	1	0	1	0	0	0	0	0	0	0	0	0	#NULL!	0	0	0	0	0	0	0	0	1	0
2	24	24	1	1	1	#NULL!	1	1	1	#NULL!	2	2	1973	1	#NULL!	1	8	#NULL!	99	2500000	2	#NULL!	0	2	0	1	1	0	0	0	0	0	0	0	0	0	0	0	#NULL!	0	0	0	0	0	0	1	0	1	0
4	5	2	1	1	1	#NULL!	1	1	1	#NULL!	2	2	1982	1	#NULL!	4	7	#NULL!	99	9000000	1	#NULL!	1	2	0	0	0	0	0	0	0	0	0	0	0	0	0	0	#NULL!	0	0	0	1	1	1	0	0	0	0
1	17	2	1	1	2	#NULL!	1	1	2	#NULL!	2	1	1972	2	#NULL!	2	1	#NULL!	99	650000	2	#NULL!	0	99	1	1	0	1	1	0	1	0	0	0	0	0	1	0	#NULL!	1	1	1	1	1	1	0	0	1	1
1	19	10	1	1	2	#NULL!	1	1	1	#NULL!	2	1	1961	2	#NULL!	3	1	#NULL!	99	2500000	2	#NULL!	0	99	1	0	0	0	0	0	0	0	0	0	0	0	0	0	#NULL!	0	1	1	0	0	0	0	0	1	0
1	19	7	1	2	2	#NULL!	1	1	2	#NULL!	2	1	1979	4	#NULL!	1	1	#NULL!	99	#NULL!	2	#NULL!	0	99	1	1	0	1	0	0	0	0	0	0	0	0	0	0	#NULL!	0	0	0	1	0	0	1	0	1	0
2	24	23	1	1	1	#NULL!	1	1	1	#NULL!	2	1	1996	1	#NULL!	4	8	#NULL!	99	#NULL!	1	#NULL!	0	99	1	1	1	0	1	0	0	0	0	0	0	0	0	0	#NULL!	0	0	0	0	0	0	1	0	1	0
3	10	2	1	1	1	#NULL!	1	1	2	#NULL!	2	1	1992	1	#NULL!	5	2	#NULL!	99	5000000	1	#NULL!	1	0	0	1	1	0	1	0	0	1	0	0	0	0	0	0	#NULL!	0	0	0	0	0	0	0	0	1	0
4	3	4	1	1	1	#NULL!	1	1	1	#NULL!	2	1	1993	1	#NULL!	2	8	#NULL!	99	2000000	1	#NULL!	0	0	0	1	0	0	1	0	0	1	0	0	0	0	0	0	#NULL!	0	1	1	0	0	0	0	0	0	1
4	5	2	1	1	1	#NULL!	1	1	1	#NULL!	2	1	1990	1	#NULL!	4	3	#NULL!	99	4000000	1	#NULL!	1	0	0	0	0	0	0	0	0	0	0	0	0	0	0	0	#NULL!	0	0	0	0	0	0	1	0	0	0
1	17	5	1	2	2	#NULL!	1	1	1	#NULL!	2	2	1988	2	#NULL!	2	1	#NULL!	99	2000000	2	#NULL!	0	2	0	1	1	1	0	0	0	0	0	0	0	0	1	0	#NULL!	0	1	0	0	1	0	1	0	1	1
2	21	8	1	1	2	#NULL!	1	1	1	#NULL!	2	2	1990	2	#NULL!	3	1	#NULL!	99	500000	4	#NULL!	0	2	0	1	1	1	1	0	0	0	0	0	0	0	0	0	#NULL!	0	1	0	0	1	1	1	0	1	0
1	17	5	1	2	2	#NULL!	1	1	4	#NULL!	3	1	1984	2	#NULL!	3	1	#NULL!	99	1000000	4	#NULL!	0	99	1	1	0	1	1	0	0	0	0	0	1	1	1	0	#NULL!	0	1	0	1	0	0	1	0	1	0
1	17	5	1	2	1	#NULL!	1	1	7	#NULL!	2	1	1978	1	#NULL!	4	1	#NULL!	99	1500000	4	#NULL!	0	99	1	1	1	1	0	0	0	0	0	1	1	1	0	0	#NULL!	1	1	0	1	1	0	1	0	1	0
1	17	5	1	2	2	#NULL!	1	1	4	#NULL!	3	1	1976	2	#NULL!	3	1	#NULL!	99	1000000	2	#NULL!	0	99	1	1	0	1	1	0	1	0	0	1	0	1	1	0	#NULL!	0	1	0	0	1	0	1	0	1	0
2	21	8	1	1	2	#NULL!	1	1	2	#NULL!	2	2	1977	2	#NULL!	3	1	#NULL!	99	300000	3	#NULL!	99	2	0	99	0	0	0	0	0	0	0	0	0	0	0	0	#NULL!	1	1	0	0	1	0	0	0	0	0
2	21	8	1	2	2	#NULL!	1	1	1	#NULL!	2	2	1993	2	#NULL!	3	1	#NULL!	99	500000	4	#NULL!	0	2	0	1	1	0	1	0	0	0	0	0	0	0	0	0	#NULL!	0	0	0	1	0	0	1	0	1	0
1	17	5	1	1	1	#NULL!	1	1	1	#NULL!	2	1	1976	1	#NULL!	3	8	#NULL!	99	1000000	2	#NULL!	0	99	1	1	1	1	0	0	0	0	0	0	0	0	1	0	#NULL!	0	1	1	1	1	0	0	0	1	0
1	17	5	1	1	1	#NULL!	1	1	1	#NULL!	2	1	1991	1	#NULL!	3	8	#NULL!	99	1200000	1	#NULL!	0	99	1	1	1	1	1	0	0	0	0	1	0	0	0	0	#NULL!	0	0	1	1	0	0	1	0	1	0
2	21	10	1	1	2	#NULL!	1	1	7	#NULL!	2	2	1984	2	#NULL!	1	1	#NULL!	99	300000	2	#NULL!	0	2	1	0	0	0	0	0	0	0	0	0	0	0	0	0	#NULL!	0	1	0	1	1	0	0	0	1	0
1	17	#NULL!	1	1	2	#NULL!	1	1	2	#NULL!	2	2	1991	2	#NULL!	3	1	#NULL!	99	1200000	2	#NULL!	0	2	0	1	0	1	0	1	0	0	0	1	0	0	1	0	#NULL!	0	0	0	0	1	1	0	0	1	1
1	17	#NULL!	1	1	2	#NULL!	1	1	2	#NULL!	2	2	1980	2	#NULL!	1	1	#NULL!	99	660000	2	#NULL!	0	2	0	0	0	0	0	0	0	0	0	0	0	0	0	0	#NULL!	0	1	0	0	1	0	1	0	1	0
1	17	#NULL!	1	1	2	#NULL!	1	1	2	#NULL!	2	2	1983	2	#NULL!	3	1	#NULL!	99	1100000	2	#NULL!	0	2	0	1	0	1	0	1	0	0	0	1	0	0	1	0	#NULL!	1	0	1	0	1	0	1	0	1	0
1	17	3	1	2	2	#NULL!	1	1	2	#NULL!	2	2	1992	2	#NULL!	3	1	#NULL!	99	680000	1	#NULL!	0	2	0	0	0	0	0	0	0	0	0	0	0	0	0	0	#NULL!	0	1	0	1	1	0	1	0	1	1
1	17	3	1	2	2	#NULL!	1	1	2	#NULL!	2	2	1988	2	#NULL!	3	1	#NULL!	99	700000	3	#NULL!	0	2	0	1	0	1	1	0	0	0	0	0	0	0	1	0	#NULL!	0	1	0	1	1	0	1	0	1	0
1	17	#NULL!	1	1	2	#NULL!	1	1	2	#NULL!	2	2	1989	2	#NULL!	3	1	#NULL!	99	400000	2	#NULL!	0	2	0	1	0	1	0	1	1	0	0	0	0	0	1	0	#NULL!	0	1	0	0	1	0	1	0	1	0
1	17	#NULL!	1	1	2	#NULL!	1	1	2	#NULL!	2	2	1984	2	#NULL!	1	1	#NULL!	99	500000	2	#NULL!	0	2	0	1	0	1	0	1	1	0	0	0	0	0	1	0	#NULL!	0	0	0	0	1	0	1	0	1	1
2	23	20	1	1	2	#NULL!	1	1	7	#NULL!	2	2	1990	2	#NULL!	2	1	#NULL!	99	2000000	3	#NULL!	0	2	0	0	0	0	0	0	0	0	0	0	0	0	0	0	#NULL!	0	1	0	1	1	0	1	0	1	1
1	17	2	1	2	2	#NULL!	1	1	1	#NULL!	2	1	1979	2	#NULL!	4	1	#NULL!	99	600000	1	#NULL!	0	99	1	1	0	1	1	1	0	0	0	0	0	0	1	0	#NULL!	1	1	1	1	1	1	1	0	1	1
1	17	3	1	2	2	#NULL!	1	1	2	#NULL!	2	1	1986	1	#NULL!	3	1	#NULL!	99	1000000	1	#NULL!	0	99	1	0	0	0	0	0	0	0	0	0	0	0	0	0	#NULL!	0	1	1	1	1	0	1	0	1	0
1	17	4	1	2	2	#NULL!	1	1	7	#NULL!	2	1	1976	2	#NULL!	3	1	#NULL!	99	1400000	2	#NULL!	0	99	1	99	0	0	0	0	0	0	0	0	0	0	0	0	#NULL!	0	1	0	0	1	0	0	0	1	0
1	17	4	1	2	2	#NULL!	1	1	4	#NULL!	2	1	1974	2	#NULL!	2	1	#NULL!	99	600000	2	#NULL!	0	99	1	1	0	1	0	0	0	0	0	0	0	0	0	0	#NULL!	0	0	0	1	0	0	0	0	1	0
3	11	1	2	2	#NULL!	84	0	#NULL!	#NULL!	#NULL!	#NULL!	1	1993	1	#NULL!	5	4	#NULL!	99	#NULL!	1	#NULL!	0	1	0	1	1	0	1	0	0	0	0	0	0	0	0	0	#NULL!	0	1	1	0	0	0	1	0	0	0
3	11	1	2	2	#NULL!	83	0	#NULL!	#NULL!	#NULL!	#NULL!	1	1984	1	#NULL!	5	5	#NULL!	99	#NULL!	1	#NULL!	0	1	0	1	1	0	1	0	1	0	0	0	0	0	0	0	#NULL!	0	1	1	0	0	1	1	0	0	0
3	14	2	2	2	#NULL!	33	1	1	1	#NULL!	2	1	1990	1	#NULL!	5	5	#NULL!	99	#NULL!	1	#NULL!	0	1	0	1	1	0	0	1	0	1	0	0	0	0	0	0	#NULL!	0	1	1	0	0	1	1	0	0	0
3	15	2	2	2	#NULL!	32	0	#NULL!	#NULL!	#NULL!	#NULL!	1	1990	1	#NULL!	4	8	#NULL!	99	#NULL!	1	#NULL!	0	0	0	1	1	0	1	0	1	0	0	0	0	0	0	0	#NULL!	0	1	0	0	0	1	1	0	1	0
3	15	1	2	2	#NULL!	31	1	1	1	#NULL!	2	2	1990	1	#NULL!	4	8	#NULL!	99	#NULL!	1	#NULL!	0	#NULL!	0	1	1	0	1	0	0	0	0	0	0	0	0	0	#NULL!	0	1	0	0	1	1	0	0	1	0
3	15	1	2	2	#NULL!	30	1	1	2	#NULL!	2	1	1989	1	#NULL!	4	5	#NULL!	99	#NULL!	1	#NULL!	0	0	1	1	1	0	1	0	0	0	0	0	0	0	0	0	#NULL!	0	1	0	0	1	1	0	0	1	0
3	15	1	2	2	#NULL!	27	0	#NULL!	#NULL!	#NULL!	#NULL!	2	1984	1	#NULL!	4	8	#NULL!	99	#NULL!	1	#NULL!	0	#NULL!	0	1	1	0	1	0	0	0	0	0	0	0	0	0	#NULL!	0	1	1	0	1	0	0	0	1	0
3	15	1	2	2	#NULL!	26	0	#NULL!	#NULL!	#NULL!	#NULL!	2	1971	1	#NULL!	2	8	#NULL!	99	#NULL!	2	#NULL!	0	#NULL!	0	1	1	0	0	0	0	0	0	0	0	0	0	0	#NULL!	0	1	0	0	1	0	0	0	1	0
3	15	1	2	2	#NULL!	25	1	1	1	#NULL!	2	1	1974	1	#NULL!	3	2	#NULL!	99	#NULL!	1	#NULL!	0	0	0	1	1	0	1	0	1	0	0	0	0	0	0	0	#NULL!	0	1	1	0	0	0	0	0	1	0
3	13	2	2	2	#NULL!	23	1	1	1	#NULL!	2	1	1993	1	#NULL!	5	5	#NULL!	99	#NULL!	1	#NULL!	0	1	0	1	1	0	1	0	0	1	0	0	0	0	0	0	#NULL!	0	1	1	0	1	1	1	0	0	0
3	14	2	2	2	#NULL!	23	0	#NULL!	#NULL!	#NULL!	#NULL!	1	1989	1	#NULL!	5	3	#NULL!	99	#NULL!	1	#NULL!	0	1	0	1	1	0	1	0	0	1	0	0	0	0	0	0	#NULL!	0	1	1	0	0	1	1	0	0	0
3	10	2	2	2	#NULL!	22	0	#NULL!	#NULL!	#NULL!	#NULL!	1	1989	1	#NULL!	5	4	#NULL!	99	#NULL!	1	#NULL!	0	1	0	1	1	0	0	0	0	1	1	0	0	0	0	0	#NULL!	0	1	0	0	1	1	0	0	1	0
3	10	2	2	2	#NULL!	21	1	1	2	#NULL!	2	1	1992	1	#NULL!	5	5	#NULL!	99	#NULL!	1	#NULL!	0	1	0	1	1	0	1	0	0	1	0	0	0	0	0	0	#NULL!	0	1	1	1	0	0	1	0	1	0
3	10	2	2	2	#NULL!	21	0	#NULL!	#NULL!	#NULL!	#NULL!	1	1996	1	#NULL!	5	5	#NULL!	99	#NULL!	1	#NULL!	0	1	0	1	1	0	1	0	0	1	0	0	0	0	0	0	#NULL!	1	1	0	0	0	0	1	0	1	0
3	11	1	2	2	#NULL!	21	0	#NULL!	#NULL!	#NULL!	#NULL!	1	1988	1	#NULL!	5	6	#NULL!	99	#NULL!	1	#NULL!	0	1	0	1	1	0	1	0	0	0	0	0	0	0	0	0	#NULL!	0	1	1	0	0	0	1	0	0	0
3	13	2	2	2	#NULL!	21	1	1	2	#NULL!	2	1	1990	1	#NULL!	5	4	#NULL!	99	#NULL!	1	#NULL!	0	1	0	1	1	0	1	0	1	0	0	0	0	0	0	0	#NULL!	0	1	1	0	0	1	1	0	0	0
3	15	1	2	1	#NULL!	19	0	#NULL!	#NULL!	#NULL!	#NULL!	1	1981	1	#NULL!	4	8	#NULL!	99	#NULL!	1	#NULL!	0	0	1	1	1	1	1	0	0	0	0	0	0	0	0	0	#NULL!	0	0	1	0	0	1	1	0	1	0
3	10	2	2	2	#NULL!	16	0	#NULL!	#NULL!	#NULL!	#NULL!	1	1995	1	#NULL!	5	5	#NULL!	99	#NULL!	1	#NULL!	0	1	0	1	1	0	1	0	1	1	0	0	0	0	0	0	#NULL!	0	1	1	0	1	1	1	0	0	0
4	9	1	2	2	#NULL!	15	0	#NULL!	#NULL!	#NULL!	#NULL!	1	1984	1	#NULL!	4	9	#NULL!	99	#NULL!	1	#NULL!	0	0	1	1	1	1	1	0	0	0	0	0	0	0	0	0	#NULL!	1	1	1	1	1	1	1	0	1	0
3	11	1	2	2	#NULL!	13	1	1	1	#NULL!	2	1	1992	1	#NULL!	5	4	#NULL!	99	#NULL!	1	#NULL!	0	1	0	1	1	0	1	0	0	1	0	0	0	0	0	0	#NULL!	0	1	1	0	0	1	1	0	0	0
3	10	2	2	2	#NULL!	12	0	#NULL!	#NULL!	#NULL!	#NULL!	1	1995	1	#NULL!	5	4	#NULL!	99	#NULL!	1	#NULL!	0	1	0	1	1	0	1	0	0	1	0	0	0	0	0	0	#NULL!	0	0	0	0	0	1	1	0	1	0
3	11	2	2	1	#NULL!	12	0	#NULL!	#NULL!	#NULL!	#NULL!	1	1991	1	#NULL!	5	4	#NULL!	99	#NULL!	1	#NULL!	0	1	0	1	1	0	1	0	1	1	0	0	0	0	0	0	#NULL!	0	1	1	0	0	1	1	0	0	0
3	11	2	2	1	#NULL!	12	0	#NULL!	#NULL!	#NULL!	#NULL!	1	1996	1	#NULL!	5	6	#NULL!	99	#NULL!	1	#NULL!	0	1	0	1	1	0	1	0	1	0	0	0	0	0	0	0	#NULL!	0	1	1	0	0	1	1	0	1	0
3	11	1	2	2	#NULL!	12	0	#NULL!	#NULL!	#NULL!	#NULL!	1	1994	1	#NULL!	5	4	#NULL!	99	#NULL!	1	#NULL!	0	1	0	1	1	0	1	0	1	1	0	0	0	0	0	0	#NULL!	0	1	1	0	0	1	1	0	0	0
3	13	1	2	1	#NULL!	12	0	#NULL!	#NULL!	#NULL!	#NULL!	1	1998	1	#NULL!	5	6	#NULL!	99	#NULL!	1	#NULL!	0	1	0	1	1	0	1	0	1	0	0	0	0	0	0	0	#NULL!	0	1	1	0	0	1	1	0	0	0
3	14	1	2	1	#NULL!	12	0	#NULL!	#NULL!	#NULL!	#NULL!	1	1992	1	#NULL!	5	5	#NULL!	99	#NULL!	1	#NULL!	0	1	0	1	0	0	1	0	0	0	1	0	0	0	0	0	#NULL!	0	1	1	0	0	0	1	0	1	0
3	11	2	2	1	#NULL!	11	0	#NULL!	#NULL!	#NULL!	#NULL!	1	1992	1	#NULL!	5	5	#NULL!	99	#NULL!	1	#NULL!	0	1	0	1	1	0	1	0	0	1	0	0	0	0	0	0	#NULL!	1	0	1	0	0	0	1	0	0	0
3	15	1	2	1	#NULL!	11	1	1	2	#NULL!	2	1	1978	1	#NULL!	4	8	#NULL!	99	#NULL!	1	#NULL!	0	1	0	1	1	1	1	0	0	0	0	0	0	0	0	0	#NULL!	0	0	1	0	0	0	1	0	1	0
3	11	1	2	1	#NULL!	10	1	1	2	#NULL!	2	1	1992	1	#NULL!	5	5	#NULL!	99	#NULL!	1	#NULL!	0	0	0	1	1	1	0	0	0	0	1	0	0	0	0	0	#NULL!	0	0	1	0	0	1	0	0	1	1
3	11	2	2	1	#NULL!	10	0	#NULL!	#NULL!	#NULL!	#NULL!	1	1993	1	#NULL!	5	4	#NULL!	99	#NULL!	1	#NULL!	0	1	0	1	1	0	1	0	1	0	0	0	0	0	0	0	#NULL!	0	1	1	0	0	0	1	0	1	0
3	13	1	2	1	#NULL!	10	0	#NULL!	#NULL!	#NULL!	#NULL!	1	1992	1	#NULL!	5	5	#NULL!	99	#NULL!	1	#NULL!	0	1	0	1	1	0	1	0	0	1	0	0	0	0	0	0	#NULL!	0	1	1	0	0	0	1	0	1	0
3	11	1	2	1	#NULL!	9	0	#NULL!	#NULL!	#NULL!	#NULL!	1	1996	1	#NULL!	5	6	#NULL!	99	#NULL!	1	#NULL!	0	1	0	1	1	0	0	0	1	1	0	0	0	0	0	0	#NULL!	0	1	1	0	0	1	1	0	1	0
3	15	1	2	1	#NULL!	9	0	#NULL!	#NULL!	#NULL!	#NULL!	1	1994	1	#NULL!	4	8	#NULL!	99	#NULL!	1	#NULL!	0	0	1	0	#NULL!	#NULL!	#NULL!	#NULL!	#NULL!	#NULL!	#NULL!	#NULL!	#NULL!	#NULL!	#NULL!	#NULL!	#NULL!	0	0	1	0	0	1	1	0	1	0
3	11	1	2	1	#NULL!	8	1	1	1	#NULL!	2	2	1997	1	#NULL!	5	6	#NULL!	99	#NULL!	1	#NULL!	0	#NULL!	0	1	1	0	1	0	0	1	0	0	0	0	0	0	#NULL!	0	0	1	0	0	1	1	0	0	0
3	11	1	2	2	#NULL!	7	1	1	1	#NULL!	2	1	1995	1	#NULL!	5	5	#NULL!	99	#NULL!	1	#NULL!	0	1	0	1	1	0	1	0	0	1	0	0	0	0	0	0	#NULL!	0	1	1	0	1	1	1	0	0	0
3	11	1	2	1	#NULL!	6	0	#NULL!	#NULL!	#NULL!	#NULL!	1	1998	1	#NULL!	5	6	#NULL!	99	#NULL!	1	#NULL!	0	1	0	1	1	0	1	0	0	1	0	0	0	0	0	0	#NULL!	0	1	1	0	0	1	1	0	1	0
3	11	2	2	1	#NULL!	5	0	#NULL!	#NULL!	#NULL!	#NULL!	1	1995	1	#NULL!	5	5	#NULL!	99	#NULL!	1	#NULL!	0	1	0	1	1	0	1	0	1	0	0	0	0	0	0	0	#NULL!	0	1	1	0	0	1	1	0	1	0
3	14	1	2	1	#NULL!	4	0	#NULL!	#NULL!	#NULL!	#NULL!	1	1996	1	#NULL!	5	5	#NULL!	99	#NULL!	1	#NULL!	0	1	0	1	1	0	1	0	0	1	0	0	0	0	0	0	#NULL!	0	0	1	0	0	1	1	0	0	0
4	6	4	2	1	#NULL!	0	1	0	1	#NULL!	2	1	1969	1	#NULL!	3	8	#NULL!	99	#NULL!	1	#NULL!	0	1	0	1	1	0	0	0	0	0	0	0	0	0	0	0	#NULL!	0	1	0	0	1	0	1	0	0	0
3	14	1	2	1	#NULL!	3	0	#NULL!	#NULL!	#NULL!	#NULL!	1	1997	1	#NULL!	5	6	#NULL!	1	300	1	#NULL!	0	1	0	1	1	0	1	0	0	1	0	0	0	0	0	0	#NULL!	0	1	0	1	1	0	0	0	0	0
3	14	1	2	1	#NULL!	2	0	#NULL!	#NULL!	#NULL!	#NULL!	1	1996	1	#NULL!	5	6	#NULL!	1	300	1	#NULL!	0	1	0	1	0	0	1	0	0	1	1	0	0	0	0	0	#NULL!	0	1	0	0	1	0	0	0	1	0
4	4	3	2	2	#NULL!	100	0	#NULL!	#NULL!	#NULL!	#NULL!	3	1970	1	#NULL!	3	9	#NULL!	1	600	1	#NULL!	1	1	1	1	1	0	1	0	0	0	0	0	0	0	0	0	#NULL!	1	1	1	1	0	0	0	0	0	0
4	7	2	2	1	#NULL!	10	0	#NULL!	#NULL!	#NULL!	#NULL!	1	1995	1	#NULL!	5	6	#NULL!	1	600	1	#NULL!	0	1	0	1	1	0	1	0	0	0	0	0	0	0	0	0	#NULL!	0	1	1	0	0	0	0	0	0	1
4	2	1	2	2	#NULL!	50	0	#NULL!	#NULL!	#NULL!	#NULL!	1	1998	6	#NULL!	5	6	#NULL!	1	1000	1	#NULL!	1	1	0	1	1	0	1	0	0	1	0	0	0	0	0	0	#NULL!	0	1	1	1	1	1	0	0	0	0
4	2	1	2	2	#NULL!	50	0	#NULL!	#NULL!	#NULL!	#NULL!	1	1994	1	#NULL!	5	3	#NULL!	1	1000	1	#NULL!	0	1	0	1	1	1	1	0	0	1	0	0	0	0	0	0	#NULL!	0	1	1	1	1	1	1	0	0	0
4	2	1	2	2	#NULL!	50	0	#NULL!	#NULL!	#NULL!	#NULL!	1	1994	1	#NULL!	5	9	#NULL!	1	1500	1	#NULL!	0	1	0	1	1	1	1	0	0	1	0	0	0	0	0	0	#NULL!	1	1	1	1	1	1	0	0	0	0
4	9	1	2	2	#NULL!	30	0	#NULL!	#NULL!	#NULL!	#NULL!	1	1996	1	#NULL!	4	8	#NULL!	1	1500	1	#NULL!	0	0	0	1	1	0	1	0	0	1	0	0	0	0	0	0	#NULL!	1	1	1	1	1	1	1	0	1	0
4	8	3	2	2	#NULL!	15	0	#NULL!	#NULL!	#NULL!	#NULL!	2	1984	1	#NULL!	2	9	#NULL!	1	1500	2	#NULL!	0	#NULL!	1	1	0	0	1	0	0	0	0	0	0	0	0	0	#NULL!	0	1	1	0	0	0	0	0	0	0
4	4	3	2	2	#NULL!	10	1	0	7	#NULL!	2	1	1986	1	#NULL!	2	9	#NULL!	1	1500	1	#NULL!	0	1	0	1	0	0	1	0	0	0	0	0	0	0	0	0	#NULL!	0	0	0	0	1	0	0	0	0	0
4	2	1	2	1	#NULL!	10	1	1	1	#NULL!	2	1	1996	1	#NULL!	5	6	#NULL!	1	1500	1	#NULL!	0	1	0	1	0	0	1	0	0	0	0	0	0	0	0	0	#NULL!	0	0	0	1	1	0	0	0	1	0
3	11	2	2	1	#NULL!	10	1	1	1	#NULL!	2	1	1996	1	#NULL!	5	6	#NULL!	1	1500	1	#NULL!	0	1	0	1	1	0	1	0	1	0	0	0	0	0	0	0	#NULL!	0	1	1	0	0	0	1	0	1	0
4	2	1	2	1	#NULL!	5	0	#NULL!	#NULL!	#NULL!	#NULL!	1	1998	1	#NULL!	5	6	#NULL!	1	1500	1	#NULL!	0	1	0	1	0	0	0	0	0	1	1	0	0	0	0	0	#NULL!	0	1	1	1	1	0	0	0	0	0
4	2	1	2	1	#NULL!	5	0	#NULL!	#NULL!	#NULL!	#NULL!	1	1998	1	#NULL!	5	6	#NULL!	1	1500	1	#NULL!	0	1	0	1	0	0	1	0	0	0	0	0	0	0	0	0	#NULL!	0	1	1	1	1	1	0	0	1	0
4	8	3	2	1	#NULL!	3	1	0	1	#NULL!	2	2	1977	1	#NULL!	1	7	#NULL!	1	1700	4	#NULL!	1	#NULL!	0	1	0	0	1	0	0	0	0	0	0	0	0	0	#NULL!	0	1	1	0	0	0	0	0	0	0
4	5	2	2	1	#NULL!	15	0	#NULL!	#NULL!	#NULL!	#NULL!	1	1998	1	#NULL!	4	5	#NULL!	1	1800	1	#NULL!	0	1	0	1	1	0	0	0	0	0	0	0	0	0	0	0	#NULL!	0	1	1	0	0	0	0	0	0	0
4	1	4	2	2	#NULL!	100	1	0	3	#NULL!	2	1	1993	1	#NULL!	5	8	#NULL!	1	2000	1	#NULL!	0	1	0	1	1	0	1	0	0	1	0	0	0	0	0	0	#NULL!	0	0	1	1	0	1	1	0	1	0
4	2	1	2	2	#NULL!	50	0	#NULL!	#NULL!	#NULL!	#NULL!	1	1997	1	#NULL!	5	3	#NULL!	1	2000	1	#NULL!	0	1	0	1	1	0	1	0	0	1	0	0	0	0	0	0	#NULL!	1	1	1	1	1	1	1	0	1	1
4	7	2	2	2	#NULL!	42	0	#NULL!	#NULL!	#NULL!	#NULL!	1	1995	1	#NULL!	4	6	#NULL!	1	2000	1	#NULL!	0	1	0	1	0	0	0	0	0	1	1	0	0	0	0	0	#NULL!	0	1	0	0	0	0	0	0	0	1
4	5	2	2	1	#NULL!	20	0	#NULL!	#NULL!	#NULL!	#NULL!	1	1996	1	#NULL!	4	9	#NULL!	1	2000	1	#NULL!	1	1	0	1	1	0	0	0	0	0	0	0	0	0	0	0	#NULL!	0	1	1	0	1	0	0	0	0	0
4	7	2	2	2	#NULL!	14	1	1	3	#NULL!	2	1	1996	1	#NULL!	5	6	#NULL!	1	2000	1	#NULL!	0	1	0	1	1	0	0	0	0	0	0	0	0	0	0	0	#NULL!	1	0	1	0	0	0	0	0	0	0
4	4	3	2	2	#NULL!	10	0	#NULL!	#NULL!	#NULL!	#NULL!	3	1995	1	#NULL!	3	4	#NULL!	1	2000	1	#NULL!	1	1	0	1	1	0	0	0	0	0	0	0	0	0	0	0	#NULL!	0	1	1	0	0	0	0	0	0	0
3	15	1	2	1	#NULL!	10	1	1	2	#NULL!	2	1	1998	1	#NULL!	3	8	#NULL!	1	2000	1	#NULL!	0	0	1	1	1	0	1	0	0	0	0	0	0	0	0	0	#NULL!	0	1	1	0	0	0	1	0	1	0
4	9	1	2	1	#NULL!	5	0	#NULL!	#NULL!	#NULL!	#NULL!	2	1981	1	#NULL!	4	9	#NULL!	1	2000	2	#NULL!	0	#NULL!	0	1	1	0	0	0	0	0	0	0	0	0	0	0	#NULL!	0	0	1	1	0	1	0	0	0	0
4	9	1	2	1	#NULL!	5	0	#NULL!	#NULL!	#NULL!	#NULL!	1	1986	1	#NULL!	2	9	#NULL!	1	2000	1	#NULL!	0	0	1	1	1	0	0	0	0	0	0	0	0	0	0	0	#NULL!	0	0	0	0	1	0	0	0	0	1
4	9	1	2	1	#NULL!	5	0	#NULL!	#NULL!	#NULL!	#NULL!	1	1996	1	#NULL!	4	8	#NULL!	1	2000	1	#NULL!	0	1	0	1	1	0	0	0	0	0	0	0	0	0	0	0	#NULL!	0	0	0	1	0	1	1	0	1	0
4	2	1	2	1	#NULL!	5	0	#NULL!	#NULL!	#NULL!	#NULL!	1	1997	1	#NULL!	5	6	#NULL!	1	2000	1	#NULL!	0	1	0	1	0	0	0	0	0	1	1	0	0	0	0	0	#NULL!	0	1	1	1	1	0	0	0	0	0
4	6	4	2	2	#NULL!	5	0	#NULL!	#NULL!	#NULL!	#NULL!	3	1970	1	#NULL!	2	8	#NULL!	1	2000	1	#NULL!	0	1	0	1	0	0	1	0	0	1	1	0	0	0	0	0	#NULL!	1	0	0	0	0	0	1	0	1	0
3	10	1	2	1	#NULL!	3	1	1	2	#NULL!	2	1	1993	1	#NULL!	5	6	#NULL!	1	2000	1	#NULL!	0	1	0	1	1	0	1	0	0	1	0	0	0	0	0	0	#NULL!	0	0	1	0	1	1	0	0	0	0
4	8	3	2	1	#NULL!	2	0	#NULL!	#NULL!	#NULL!	#NULL!	1	1975	1	#NULL!	4	9	#NULL!	1	2000	4	#NULL!	0	0	1	0	#NULL!	#NULL!	#NULL!	#NULL!	#NULL!	#NULL!	#NULL!	#NULL!	#NULL!	#NULL!	#NULL!	#NULL!	#NULL!	0	0	0	0	0	0	0	0	0	0
4	4	3	2	1	#NULL!	5	1	0	1	#NULL!	2	1	1977	1	#NULL!	3	8	#NULL!	1	2200	1	#NULL!	0	0	0	1	0	0	1	0	0	0	0	0	0	0	0	0	#NULL!	0	0	0	0	1	0	0	0	0	0
4	3	2	2	1	#NULL!	30	0	#NULL!	#NULL!	#NULL!	#NULL!	1	1994	1	#NULL!	5	6	#NULL!	1	2500	1	#NULL!	0	1	0	1	1	0	1	0	0	0	0	0	0	0	0	0	#NULL!	0	0	1	0	0	0	0	0	0	0
3	13	2	2	2	#NULL!	22	0	#NULL!	#NULL!	#NULL!	#NULL!	1	1997	1	#NULL!	5	6	#NULL!	1	2500	1	#NULL!	0	1	0	1	1	0	1	0	0	1	0	0	0	0	0	0	#NULL!	0	1	1	0	0	1	1	0	0	0
4	9	1	2	2	#NULL!	14	0	#NULL!	#NULL!	#NULL!	#NULL!	1	1985	1	#NULL!	3	8	#NULL!	1	2500	1	#NULL!	0	0	1	1	1	0	1	0	0	0	0	0	0	0	0	0	#NULL!	0	1	1	1	1	1	1	0	1	0
3	10	1	2	1	#NULL!	1	0	#NULL!	#NULL!	#NULL!	#NULL!	1	1997	1	#NULL!	5	6	#NULL!	1	2500	1	#NULL!	0	1	0	1	1	0	1	0	0	1	0	0	0	0	0	0	#NULL!	0	0	1	1	0	1	1	0	0	0
3	10	1	2	1	#NULL!	1	1	1	2	#NULL!	2	1	1997	1	#NULL!	5	6	#NULL!	1	2500	1	#NULL!	0	1	0	1	1	0	1	0	0	1	0	0	0	0	0	0	#NULL!	0	1	1	0	0	0	1	0	0	0
3	10	1	2	1	#NULL!	1	0	#NULL!	#NULL!	#NULL!	#NULL!	1	1996	1	#NULL!	5	6	#NULL!	1	2500	1	#NULL!	0	1	0	1	1	0	1	0	0	1	0	0	0	0	0	0	#NULL!	0	0	1	1	0	0	1	0	0	0
4	1	4	2	2	#NULL!	130	0	#NULL!	#NULL!	#NULL!	#NULL!	1	1996	1	#NULL!	4	8	#NULL!	1	3000	1	#NULL!	0	1	0	1	1	0	0	0	0	1	1	0	0	0	0	0	#NULL!	0	0	0	0	0	1	1	0	1	1
4	1	4	2	2	#NULL!	130	0	#NULL!	#NULL!	#NULL!	#NULL!	1	1992	1	#NULL!	4	8	#NULL!	1	3000	1	#NULL!	0	1	0	1	1	0	0	0	0	1	1	0	0	0	0	0	#NULL!	0	0	1	0	0	1	0	0	1	0
4	4	3	2	2	#NULL!	100	1	0	99	#NULL!	2	3	1967	1	#NULL!	3	8	#NULL!	1	3000	4	#NULL!	0	0	0	1	0	0	1	0	0	0	0	0	0	0	0	0	#NULL!	0	1	1	0	1	0	1	0	0	0
4	1	4	2	2	#NULL!	100	1	1	1	#NULL!	2	1	1996	1	#NULL!	4	8	#NULL!	1	3000	1	#NULL!	1	1	0	1	1	0	0	0	0	0	0	0	0	0	0	0	#NULL!	0	0	0	0	0	0	0	0	1	1
4	1	4	2	2	#NULL!	100	1	1	1	#NULL!	2	1	1992	1	#NULL!	4	8	#NULL!	1	3000	1	#NULL!	0	1	0	1	1	0	0	0	0	1	1	0	0	0	0	0	#NULL!	0	0	1	0	1	1	0	0	1	0
4	1	4	2	2	#NULL!	100	0	#NULL!	#NULL!	#NULL!	#NULL!	1	1993	1	#NULL!	5	8	#NULL!	1	3000	1	#NULL!	0	1	0	0	#NULL!	#NULL!	#NULL!	#NULL!	#NULL!	#NULL!	#NULL!	#NULL!	#NULL!	#NULL!	#NULL!	#NULL!	#NULL!	0	1	0	0	1	0	1	0	1	0
4	2	1	2	2	#NULL!	50	0	#NULL!	#NULL!	#NULL!	#NULL!	1	1998	1	#NULL!	5	6	#NULL!	1	3000	1	#NULL!	1	1	0	1	1	0	1	0	0	1	0	0	0	0	0	0	#NULL!	1	1	1	1	1	1	1	0	1	1
4	1	4	2	2	#NULL!	50	1	1	1	#NULL!	2	1	1996	1	#NULL!	5	6	#NULL!	1	3000	1	#NULL!	0	1	0	1	1	0	1	0	0	0	1	0	0	0	0	0	#NULL!	0	0	0	0	0	0	1	0	1	0
4	1	4	2	2	#NULL!	50	0	#NULL!	#NULL!	#NULL!	#NULL!	1	1997	1	#NULL!	4	8	#NULL!	1	3000	1	#NULL!	0	1	0	1	1	0	1	0	0	1	1	0	0	0	0	0	#NULL!	0	1	0	1	0	1	1	0	1	0
4	5	2	2	2	#NULL!	50	0	#NULL!	#NULL!	#NULL!	#NULL!	1	1997	1	#NULL!	5	6	#NULL!	1	3000	1	#NULL!	1	1	0	1	1	0	0	0	0	0	0	0	0	0	0	0	#NULL!	0	1	1	0	0	0	0	0	0	0
4	7	2	2	2	#NULL!	42	0	#NULL!	#NULL!	#NULL!	#NULL!	1	1997	1	#NULL!	4	6	#NULL!	1	3000	1	#NULL!	0	1	0	1	1	0	0	0	0	0	0	0	0	0	0	0	#NULL!	0	1	0	0	0	0	0	0	0	0
4	5	2	2	2	#NULL!	40	1	1	1	#NULL!	2	1	1996	1	#NULL!	5	6	#NULL!	1	3000	1	#NULL!	1	1	0	1	1	0	1	0	0	1	0	0	0	0	0	0	#NULL!	0	1	0	1	0	0	1	0	0	0
4	9	1	2	2	#NULL!	30	0	#NULL!	#NULL!	#NULL!	#NULL!	1	1997	1	#NULL!	4	8	#NULL!	1	3000	1	#NULL!	0	1	0	1	1	0	1	0	0	0	0	0	0	0	0	0	#NULL!	1	1	1	1	1	1	1	0	1	1
4	3	2	2	1	#NULL!	30	0	#NULL!	#NULL!	#NULL!	#NULL!	1	1990	1	#NULL!	5	6	#NULL!	1	3000	1	#NULL!	0	1	0	1	1	0	0	0	0	0	0	0	0	0	1	0	#NULL!	0	1	1	1	0	0	0	0	0	0
4	5	2	2	2	#NULL!	30	0	#NULL!	#NULL!	#NULL!	#NULL!	1	1990	1	#NULL!	3	2	#NULL!	1	3000	1	#NULL!	0	1	0	1	0	0	1	0	0	0	0	0	0	0	0	0	#NULL!	0	0	0	0	1	0	0	0	0	0
4	8	3	2	2	#NULL!	25	1	1	1	#NULL!	2	2	1982	1	#NULL!	2	8	#NULL!	1	3000	3	#NULL!	1	#NULL!	0	0	#NULL!	#NULL!	#NULL!	#NULL!	#NULL!	#NULL!	#NULL!	#NULL!	#NULL!	#NULL!	#NULL!	#NULL!	#NULL!	0	0	0	0	1	0	1	0	0	0
4	8	3	2	2	#NULL!	25	1	1	1	#NULL!	2	2	1980	1	#NULL!	3	7	#NULL!	1	3000	4	#NULL!	1	#NULL!	0	0	#NULL!	#NULL!	#NULL!	#NULL!	#NULL!	#NULL!	#NULL!	#NULL!	#NULL!	#NULL!	#NULL!	#NULL!	#NULL!	0	0	0	0	1	1	1	0	0	0
3	13	2	2	2	#NULL!	24	0	#NULL!	#NULL!	#NULL!	#NULL!	1	1997	1	#NULL!	5	4	#NULL!	1	3000	1	#NULL!	0	1	0	1	1	0	1	0	0	1	0	0	0	0	0	0	#NULL!	0	1	1	0	1	0	1	0	1	0
3	11	1	2	2	#NULL!	20	0	#NULL!	#NULL!	#NULL!	#NULL!	1	1996	1	#NULL!	5	6	#NULL!	1	3000	1	#NULL!	0	1	0	1	1	0	1	0	1	1	0	0	0	0	0	0	#NULL!	0	1	1	0	0	1	1	0	0	0
3	13	2	2	2	#NULL!	19	0	#NULL!	#NULL!	#NULL!	#NULL!	1	1997	1	#NULL!	5	6	#NULL!	1	3000	1	#NULL!	0	1	0	1	1	0	1	0	0	1	0	0	0	0	0	0	#NULL!	0	1	1	0	1	1	0	0	0	0
4	8	3	2	2	#NULL!	15	1	0	99	#NULL!	99	1	1990	1	#NULL!	2	2	#NULL!	1	3000	1	#NULL!	1	1	1	0	#NULL!	#NULL!	#NULL!	#NULL!	#NULL!	#NULL!	#NULL!	#NULL!	#NULL!	#NULL!	#NULL!	#NULL!	#NULL!	0	0	0	0	0	0	0	0	0	0
4	6	4	2	1	#NULL!	15	1	1	1	#NULL!	2	1	1996	1	#NULL!	5	6	#NULL!	1	3000	1	#NULL!	0	1	0	1	1	0	0	0	0	0	0	0	0	0	0	0	#NULL!	1	1	1	0	0	0	0	0	0	0
4	9	1	2	2	#NULL!	14	0	#NULL!	#NULL!	#NULL!	#NULL!	1	1985	1	#NULL!	3	8	#NULL!	1	3000	1	#NULL!	0	0	1	1	1	0	1	0	0	0	0	0	0	0	0	0	#NULL!	0	1	1	1	0	0	0	0	0	0
4	7	2	2	2	#NULL!	14	0	#NULL!	#NULL!	#NULL!	#NULL!	1	1996	1	#NULL!	5	6	#NULL!	1	3000	1	#NULL!	0	1	0	1	0	0	0	0	0	1	1	0	0	0	0	0	#NULL!	0	1	0	0	0	0	0	0	0	1
4	1	4	2	1	#NULL!	12	0	#NULL!	#NULL!	#NULL!	#NULL!	1	1996	1	#NULL!	5	6	#NULL!	1	3000	1	#NULL!	0	1	0	0	#NULL!	#NULL!	#NULL!	#NULL!	#NULL!	#NULL!	#NULL!	#NULL!	#NULL!	#NULL!	#NULL!	#NULL!	#NULL!	1	0	1	1	0	0	0	0	0	0
4	8	3	2	2	#NULL!	10	1	0	1	#NULL!	2	2	1978	1	#NULL!	1	7	#NULL!	1	3000	4	#NULL!	1	#NULL!	0	1	1	0	0	0	0	0	0	0	0	0	0	0	#NULL!	0	0	0	1	0	0	0	0	0	0
4	4	3	2	2	#NULL!	10	1	1	1	#NULL!	2	3	1966	1	#NULL!	3	8	#NULL!	1	3000	1	#NULL!	1	1	0	1	1	0	1	0	0	0	1	0	0	0	0	0	#NULL!	0	0	0	0	0	0	1	0	0	0
4	2	1	2	1	#NULL!	10	1	1	7	#NULL!	2	1	1993	1	#NULL!	4	6	#NULL!	1	3000	1	#NULL!	0	1	0	1	0	0	0	0	0	1	1	0	0	0	0	0	#NULL!	0	0	0	1	1	1	0	0	1	0
4	2	0	2	1	#NULL!	10	0	#NULL!	#NULL!	#NULL!	#NULL!	1	1995	1	#NULL!	5	6	#NULL!	1	3000	1	#NULL!	0	1	0	1	0	0	0	0	0	0	1	0	0	0	0	0	#NULL!	0	0	0	1	0	0	1	0	1	0
4	2	1	2	1	#NULL!	10	0	#NULL!	#NULL!	#NULL!	#NULL!	1	1995	1	#NULL!	5	6	#NULL!	1	3000	1	#NULL!	0	1	0	1	0	0	1	0	0	1	0	0	0	0	0	0	#NULL!	0	1	1	1	1	1	0	0	1	0
4	7	2	2	1	#NULL!	10	0	#NULL!	#NULL!	#NULL!	#NULL!	1	1997	1	#NULL!	3	2	#NULL!	1	3000	1	#NULL!	0	1	0	1	0	0	1	0	0	0	0	0	0	0	1	0	#NULL!	0	1	0	1	0	1	0	0	0	0
4	5	2	2	1	#NULL!	10	0	#NULL!	#NULL!	#NULL!	#NULL!	1	1995	1	#NULL!	5	6	#NULL!	1	3000	1	#NULL!	0	1	0	0	#NULL!	#NULL!	#NULL!	#NULL!	#NULL!	#NULL!	#NULL!	#NULL!	#NULL!	#NULL!	#NULL!	#NULL!	#NULL!	0	1	0	0	0	0	0	0	0	0
4	4	3	2	1	#NULL!	9	1	0	1	#NULL!	2	1	1995	1	#NULL!	4	4	#NULL!	1	3000	1	#NULL!	0	1	0	1	0	0	0	0	0	1	1	0	0	0	0	0	#NULL!	0	0	0	1	0	0	0	0	1	1
4	4	3	2	1	#NULL!	9	0	#NULL!	#NULL!	#NULL!	#NULL!	1	1997	1	#NULL!	5	6	#NULL!	1	3000	1	#NULL!	0	1	0	1	1	0	1	0	0	0	0	0	0	0	0	0	#NULL!	0	0	1	1	0	0	1	0	0	0
4	8	3	2	1	#NULL!	7	1	1	1	#NULL!	2	2	1979	1	#NULL!	1	7	#NULL!	1	3000	1	#NULL!	1	#NULL!	0	1	1	0	0	0	0	0	0	0	0	0	0	0	#NULL!	1	1	0	0	0	0	0	0	0	0
4	8	3	2	1	#NULL!	7	1	1	1	#NULL!	2	1	1960	1	#NULL!	3	8	#NULL!	1	3000	4	#NULL!	0	0	1	0	#NULL!	#NULL!	#NULL!	#NULL!	#NULL!	#NULL!	#NULL!	#NULL!	#NULL!	#NULL!	#NULL!	#NULL!	#NULL!	0	1	0	1	0	0	0	0	0	0
4	9	1	2	1	#NULL!	5	0	#NULL!	#NULL!	#NULL!	#NULL!	1	1997	1	#NULL!	4	8	#NULL!	1	3000	1	#NULL!	0	1	0	1	1	0	0	0	0	0	0	0	0	0	0	0	#NULL!	1	1	1	1	1	1	0	0	0	0
4	6	4	2	2	#NULL!	5	0	#NULL!	#NULL!	#NULL!	#NULL!	1	1997	1	#NULL!	5	6	#NULL!	1	3000	1	#NULL!	0	1	0	1	0	0	1	0	0	1	0	0	0	0	0	0	#NULL!	0	0	1	0	0	0	1	0	1	0
4	8	3	2	1	#NULL!	3	0	#NULL!	#NULL!	#NULL!	#NULL!	1	1971	6	#NULL!	1	8	#NULL!	1	3000	1	#NULL!	0	0	1	0	#NULL!	#NULL!	#NULL!	#NULL!	#NULL!	#NULL!	#NULL!	#NULL!	#NULL!	#NULL!	#NULL!	#NULL!	#NULL!	0	0	0	0	0	0	0	0	0	0
3	10	1	2	1	#NULL!	2	0	#NULL!	#NULL!	#NULL!	#NULL!	1	1996	1	#NULL!	5	6	#NULL!	1	3000	1	#NULL!	0	1	0	1	1	0	1	0	0	1	0	0	0	0	0	0	#NULL!	0	0	1	0	0	1	1	0	1	0
3	14	1	2	1	#NULL!	2	0	#NULL!	#NULL!	#NULL!	#NULL!	1	1998	1	#NULL!	5	6	#NULL!	1	3000	1	#NULL!	0	1	0	1	0	0	1	0	0	1	0	0	0	0	0	0	#NULL!	0	1	0	0	0	1	1	0	1	0
3	10	1	2	1	#NULL!	1	1	1	1	#NULL!	2	1	1997	1	#NULL!	5	6	#NULL!	1	3000	1	#NULL!	0	1	0	1	1	0	1	0	0	1	0	0	0	0	0	0	#NULL!	0	0	1	0	0	1	1	0	1	0
4	8	3	2	1	#NULL!	0	1	0	1	#NULL!	2	2	1969	1	#NULL!	2	7	#NULL!	1	3000	4	#NULL!	1	#NULL!	0	1	1	0	0	0	0	0	0	0	0	0	0	0	#NULL!	1	1	1	0	0	0	0	0	0	0
4	6	4	2	1	#NULL!	0	1	1	1	#NULL!	2	1	1985	1	#NULL!	3	8	#NULL!	1	3000	1	#NULL!	0	1	0	0	#NULL!	#NULL!	#NULL!	#NULL!	#NULL!	#NULL!	#NULL!	#NULL!	#NULL!	#NULL!	#NULL!	#NULL!	#NULL!	0	0	1	1	0	0	1	0	0	0
4	4	3	2	1	#NULL!	0	0	#NULL!	#NULL!	#NULL!	#NULL!	3	1991	1	#NULL!	3	8	#NULL!	1	3000	1	#NULL!	1	1	0	1	0	0	1	0	0	0	0	0	0	0	0	0	#NULL!	0	0	0	0	0	0	0	0	1	1
4	1	4	2	1	#NULL!	0	0	#NULL!	#NULL!	#NULL!	#NULL!	1	1995	1	#NULL!	5	6	#NULL!	1	3000	1	#NULL!	1	1	0	1	1	0	0	0	0	1	0	0	0	0	0	0	#NULL!	0	1	1	0	0	0	1	0	0	0
4	2	1	2	2	#NULL!	50	0	#NULL!	#NULL!	#NULL!	#NULL!	1	1991	1	#NULL!	5	3	#NULL!	1	3500	1	#NULL!	0	1	0	1	1	0	1	0	0	1	0	0	0	0	0	0	#NULL!	0	1	0	0	1	1	0	0	0	0
4	5	2	2	2	#NULL!	22	1	0	2	#NULL!	2	1	1995	1	#NULL!	4	4	#NULL!	1	3500	1	#NULL!	1	1	0	1	1	0	1	0	0	0	0	0	0	0	0	0	#NULL!	0	1	0	0	1	0	1	0	1	0
4	2	0	2	1	#NULL!	20	1	1	2	#NULL!	2	1	1996	1	#NULL!	5	6	#NULL!	1	3500	1	#NULL!	0	1	0	1	0	0	1	0	0	1	1	0	0	0	0	0	#NULL!	0	1	0	1	1	1	1	0	1	0
4	8	3	2	1	#NULL!	7	1	1	1	#NULL!	2	2	1980	1	#NULL!	3	5	#NULL!	1	3500	4	#NULL!	1	#NULL!	0	1	1	0	0	0	0	0	0	0	0	0	0	0	#NULL!	0	1	1	1	1	0	0	0	0	0
3	10	1	2	1	#NULL!	3	0	#NULL!	#NULL!	#NULL!	#NULL!	1	1996	1	#NULL!	5	6	#NULL!	1	3500	1	#NULL!	0	1	0	1	1	0	1	0	0	1	0	0	0	0	0	0	#NULL!	0	0	1	1	0	0	1	0	1	0
4	4	3	2	1	#NULL!	50	1	0	1	#NULL!	2	1	1985	1	#NULL!	5	5	#NULL!	1	4000	1	#NULL!	0	0	0	1	0	0	1	0	0	0	0	0	0	0	0	0	#NULL!	0	1	0	0	0	0	1	0	0	0
4	2	1	2	2	#NULL!	50	0	#NULL!	#NULL!	#NULL!	#NULL!	1	1997	1	#NULL!	5	6	#NULL!	1	4000	1	#NULL!	0	1	0	1	1	0	1	0	0	1	0	0	0	0	0	0	#NULL!	1	1	1	1	0	0	0	0	0	0
4	6	4	2	2	#NULL!	50	1	0	2	#NULL!	2	1	1997	1	#NULL!	4	8	#NULL!	1	4000	1	#NULL!	1	1	0	1	1	0	0	0	0	1	1	0	0	0	0	0	#NULL!	1	0	0	0	1	1	0	0	0	0
4	5	2	2	2	#NULL!	40	1	1	1	#NULL!	2	1	1993	1	#NULL!	5	3	#NULL!	1	4000	3	#NULL!	1	1	0	1	1	0	1	0	0	1	0	0	0	0	0	0	#NULL!	0	1	1	0	0	1	1	0	0	1
4	9	1	2	2	#NULL!	35	0	#NULL!	#NULL!	#NULL!	#NULL!	2	1979	1	#NULL!	3	5	#NULL!	1	4000	4	#NULL!	0	#NULL!	0	1	1	0	0	0	0	0	0	0	0	0	0	0	#NULL!	1	1	0	1	1	1	1	0	1	0
3	14	2	2	2	#NULL!	34	0	#NULL!	#NULL!	#NULL!	#NULL!	1	1991	1	#NULL!	5	5	#NULL!	1	4000	1	#NULL!	0	1	0	1	1	0	1	0	1	0	0	0	0	0	0	0	#NULL!	0	1	1	0	0	1	1	0	1	0
4	5	2	2	2	#NULL!	30	0	#NULL!	#NULL!	#NULL!	#NULL!	2	1993	1	#NULL!	2	2	#NULL!	1	4000	2	#NULL!	0	#NULL!	0	1	1	0	1	0	0	0	0	0	0	0	0	0	#NULL!	0	0	0	0	1	0	1	0	0	0
3	10	1	2	2	#NULL!	28	1	1	1	#NULL!	2	1	1995	1	#NULL!	5	4	#NULL!	1	4000	1	#NULL!	0	1	0	1	1	0	1	0	0	1	0	0	0	0	0	0	#NULL!	0	0	1	0	0	1	1	1	0	0
4	6	4	2	2	#NULL!	25	0	#NULL!	#NULL!	#NULL!	#NULL!	1	1996	1	#NULL!	3	8	#NULL!	1	4000	1	#NULL!	0	1	0	1	1	0	0	0	0	1	0	0	0	0	0	0	#NULL!	0	1	0	0	1	1	0	0	0	0
4	6	4	2	2	#NULL!	25	0	#NULL!	#NULL!	#NULL!	#NULL!	1	1995	1	#NULL!	4	8	#NULL!	1	4000	1	#NULL!	0	1	0	1	1	0	0	0	1	0	1	0	0	0	0	0	#NULL!	0	1	1	1	0	0	0	0	0	0
4	4	3	#NULL!	2	#NULL!	20	0	#NULL!	#NULL!	#NULL!	#NULL!	1	1981	1	#NULL!	3	8	#NULL!	1	4000	1	#NULL!	0	1	0	0	#NULL!	#NULL!	#NULL!	#NULL!	#NULL!	#NULL!	#NULL!	#NULL!	#NULL!	#NULL!	#NULL!	#NULL!	#NULL!	0	1	1	0	1	0	0	0	0	0
4	4	3	2	1	#NULL!	20	1	1	3	#NULL!	2	1	1996	1	#NULL!	5	6	#NULL!	1	4000	1	#NULL!	0	1	0	1	0	0	1	0	0	0	0	0	0	0	0	0	#NULL!	0	0	0	0	0	1	1	0	1	0
3	10	2	2	2	#NULL!	20	1	1	1	#NULL!	2	1	1996	1	#NULL!	5	5	#NULL!	1	4000	1	#NULL!	0	1	0	1	1	0	1	0	0	1	0	0	0	0	0	0	#NULL!	0	1	0	0	1	1	1	0	0	0
4	1	4	2	1	#NULL!	20	0	#NULL!	#NULL!	#NULL!	#NULL!	1	1996	1	#NULL!	5	6	#NULL!	1	4000	1	#NULL!	0	1	0	1	0	0	0	0	0	1	0	0	0	0	0	0	#NULL!	0	1	1	0	1	0	0	0	0	0
4	5	2	2	2	#NULL!	20	1	1	3	#NULL!	2	1	1994	1	#NULL!	5	6	#NULL!	1	4000	1	#NULL!	1	1	0	1	1	0	0	0	0	0	0	0	0	0	0	0	#NULL!	0	1	1	1	0	0	0	0	0	0
4	5	2	2	2	#NULL!	20	0	#NULL!	#NULL!	#NULL!	#NULL!	1	1994	6	#NULL!	3	5	#NULL!	1	4000	1	#NULL!	0	1	0	1	1	0	1	0	0	0	0	0	0	0	0	0	#NULL!	0	1	1	1	0	0	0	0	0	0
3	10	1	2	2	#NULL!	19	1	1	1	#NULL!	2	1	1995	1	#NULL!	5	6	#NULL!	1	4000	1	#NULL!	0	1	0	1	0	1	1	0	0	1	0	0	0	0	0	0	#NULL!	0	1	1	0	0	0	1	0	1	0
4	5	2	2	2	#NULL!	18	0	#NULL!	#NULL!	#NULL!	#NULL!	1	1995	1	#NULL!	4	5	#NULL!	1	4000	1	#NULL!	0	1	0	1	1	0	0	0	0	1	0	0	0	0	0	0	#NULL!	1	1	1	0	0	0	0	0	0	0
4	6	4	2	1	#NULL!	17	1	0	1	#NULL!	2	1	1992	1	#NULL!	5	8	#NULL!	1	4000	1	#NULL!	0	1	0	1	1	0	0	0	0	1	0	0	0	0	0	0	#NULL!	0	1	0	1	1	0	0	0	0	0
4	6	4	2	1	#NULL!	15	1	1	1	#NULL!	2	1	1996	1	#NULL!	4	8	#NULL!	1	4000	1	#NULL!	0	1	0	1	1	0	0	0	0	0	0	0	0	0	0	0	#NULL!	1	1	1	0	0	0	0	0	0	0
4	6	4	2	1	#NULL!	15	1	1	2	#NULL!	2	1	1993	1	#NULL!	5	8	#NULL!	1	4000	1	#NULL!	0	1	0	1	1	0	0	0	0	1	0	0	0	0	0	0	#NULL!	0	1	0	1	0	0	0	0	0	0
4	5	2	2	1	#NULL!	15	0	#NULL!	#NULL!	#NULL!	#NULL!	1	1997	1	#NULL!	3	2	#NULL!	1	4000	1	#NULL!	1	1	0	1	1	0	0	0	0	1	1	0	0	0	0	0	#NULL!	1	1	1	0	0	0	0	0	0	0
3	11	1	2	1	#NULL!	11	1	1	1	#NULL!	2	1	1991	1	#NULL!	5	5	#NULL!	1	4000	1	#NULL!	0	1	0	1	1	0	1	0	0	1	0	0	0	0	0	0	#NULL!	0	1	1	0	0	0	1	0	1	0
3	13	1	2	1	#NULL!	11	0	#NULL!	#NULL!	#NULL!	#NULL!	1	1990	1	#NULL!	5	3	#NULL!	1	4000	1	#NULL!	0	1	0	1	1	1	1	0	0	1	0	0	0	0	0	0	#NULL!	0	1	1	0	0	1	1	0	1	0
4	4	3	2	2	#NULL!	10	1	0	1	#NULL!	2	1	1991	1	#NULL!	5	3	#NULL!	1	4000	1	#NULL!	0	0	0	1	1	0	0	0	0	0	0	0	0	0	0	0	#NULL!	0	0	1	0	0	0	1	0	1	0
3	14	1	2	1	#NULL!	10	0	#NULL!	#NULL!	#NULL!	#NULL!	1	1995	1	#NULL!	5	6	#NULL!	1	4000	1	#NULL!	0	1	0	1	1	0	1	0	0	1	0	0	0	0	0	0	#NULL!	0	1	0	0	0	1	1	0	0	0
4	6	4	2	1	#NULL!	10	0	#NULL!	#NULL!	#NULL!	#NULL!	1	1995	1	#NULL!	5	6	#NULL!	1	4000	1	#NULL!	0	1	0	1	0	0	0	0	0	1	0	0	0	0	0	0	#NULL!	0	1	0	1	0	0	1	0	0	0
4	1	4	2	1	#NULL!	10	0	#NULL!	#NULL!	#NULL!	#NULL!	1	1996	1	#NULL!	5	6	#NULL!	1	4000	1	#NULL!	0	1	0	1	1	0	0	0	0	1	0	0	0	0	0	0	#NULL!	0	1	0	0	0	0	1	0	1	0
4	5	2	2	1	#NULL!	10	0	#NULL!	#NULL!	#NULL!	#NULL!	1	1997	1	#NULL!	4	5	#NULL!	1	4000	1	#NULL!	0	1	0	1	1	0	1	0	0	0	0	0	0	0	0	0	#NULL!	0	0	1	0	0	0	1	0	0	0
3	11	2	2	2	#NULL!	8	0	#NULL!	#NULL!	#NULL!	#NULL!	1	1995	1	#NULL!	5	5	#NULL!	1	4000	1	#NULL!	0	1	0	1	1	0	1	0	1	1	0	0	0	0	0	0	#NULL!	0	1	1	0	0	1	1	0	0	0
4	8	3	2	1	#NULL!	7	0	#NULL!	#NULL!	#NULL!	#NULL!	2	1978	1	#NULL!	2	7	#NULL!	1	4000	2	#NULL!	1	#NULL!	1	1	1	0	0	0	0	0	0	0	0	0	0	0	#NULL!	0	1	1	1	0	1	0	0	0	0
4	8	3	2	1	#NULL!	7	0	#NULL!	#NULL!	#NULL!	#NULL!	1	1958	1	#NULL!	3	8	#NULL!	1	4000	2	#NULL!	0	0	1	1	1	0	0	0	0	0	0	0	0	0	0	0	#NULL!	0	0	0	0	0	0	1	0	0	0
4	5	2	2	1	#NULL!	7	0	#NULL!	#NULL!	#NULL!	#NULL!	1	1996	1	#NULL!	5	6	#NULL!	1	4000	1	#NULL!	1	1	0	1	0	0	1	0	0	1	0	0	0	0	0	0	#NULL!	0	0	0	0	0	0	0	0	0	0
4	9	1	2	1	#NULL!	6	1	0	4	#NULL!	99	1	1980	1	#NULL!	4	8	#NULL!	1	4000	2	#NULL!	0	0	1	1	1	0	1	0	0	0	0	0	0	0	0	0	#NULL!	0	1	1	1	0	1	1	0	1	0
4	9	1	2	1	#NULL!	5	0	#NULL!	#NULL!	#NULL!	#NULL!	1	1981	1	#NULL!	3	8	#NULL!	1	4000	4	#NULL!	0	0	1	0	#NULL!	#NULL!	#NULL!	#NULL!	#NULL!	#NULL!	#NULL!	#NULL!	#NULL!	#NULL!	#NULL!	#NULL!	#NULL!	0	1	1	1	0	1	1	0	0	0
4	2	1	2	1	#NULL!	5	0	#NULL!	#NULL!	#NULL!	#NULL!	1	1995	1	#NULL!	5	3	#NULL!	1	4000	1	#NULL!	0	1	0	1	0	0	0	0	0	1	0	0	0	0	0	0	#NULL!	0	1	1	1	0	1	0	0	1	0
4	6	4	2	2	#NULL!	5	0	#NULL!	#NULL!	#NULL!	#NULL!	3	1973	1	#NULL!	3	8	#NULL!	1	4000	1	#NULL!	0	1	0	1	0	0	1	0	0	1	0	0	0	0	0	0	#NULL!	0	0	0	0	0	0	1	0	1	0
4	1	4	2	1	#NULL!	5	1	1	1	#NULL!	2	1	1991	1	#NULL!	4	8	#NULL!	1	4000	3	#NULL!	0	1	0	1	0	0	0	0	0	1	0	0	0	0	0	0	#NULL!	0	1	1	0	0	0	1	0	0	0
3	10	1	2	1	#NULL!	4	0	#NULL!	#NULL!	#NULL!	#NULL!	1	1993	1	#NULL!	5	5	#NULL!	1	4000	1	#NULL!	0	1	0	1	1	0	1	0	0	1	0	0	0	0	0	0	#NULL!	0	0	1	0	0	1	1	0	0	0
3	11	1	2	1	#NULL!	4	0	#NULL!	#NULL!	#NULL!	#NULL!	1	1998	88	#NULL!	5	6	#NULL!	1	4000	1	#NULL!	0	1	0	1	1	0	1	0	0	1	0	0	0	0	0	0	#NULL!	0	1	1	0	0	1	1	0	1	0
4	1	4	2	1	#NULL!	3	1	1	1	#NULL!	2	1	1996	1	#NULL!	4	8	#NULL!	1	4000	1	#NULL!	0	1	0	1	1	0	0	0	0	1	0	0	0	0	0	0	#NULL!	0	1	0	0	1	0	0	0	1	0
4	8	3	2	1	#NULL!	2	1	1	1	#NULL!	2	1	1993	1	#NULL!	3	8	#NULL!	1	4000	1	#NULL!	0	0	1	1	1	0	0	0	0	0	0	0	0	0	0	0	#NULL!	1	1	0	0	0	0	0	0	0	0
3	10	1	2	1	#NULL!	2	0	#NULL!	#NULL!	#NULL!	#NULL!	1	1994	1	#NULL!	5	5	#NULL!	1	4000	1	#NULL!	0	1	0	1	1	1	1	0	0	1	0	0	0	0	0	0	#NULL!	0	0	1	0	0	1	1	0	0	0
3	14	1	2	1	#NULL!	2	0	#NULL!	#NULL!	#NULL!	#NULL!	1	1990	1	#NULL!	5	6	#NULL!	1	4000	1	#NULL!	0	1	0	1	1	0	1	0	0	1	0	0	0	0	0	0	#NULL!	0	0	0	1	0	1	0	0	1	0
3	14	1	2	1	#NULL!	2	0	#NULL!	#NULL!	#NULL!	#NULL!	1	1994	1	#NULL!	5	5	#NULL!	1	4000	1	#NULL!	0	1	0	1	0	0	1	0	0	1	0	0	0	0	0	0	#NULL!	0	1	0	1	0	0	1	0	0	0
4	8	3	2	1	#NULL!	2	1	0	1	#NULL!	2	1	1965	1	#NULL!	3	8	#NULL!	1	4000	4	#NULL!	0	0	1	0	#NULL!	#NULL!	#NULL!	#NULL!	#NULL!	#NULL!	#NULL!	#NULL!	#NULL!	#NULL!	#NULL!	#NULL!	#NULL!	0	1	0	0	1	0	0	0	1	0
4	9	1	2	1	#NULL!	1	0	#NULL!	#NULL!	#NULL!	#NULL!	1	1986	1	#NULL!	4	8	#NULL!	1	4000	1	#NULL!	0	0	1	1	1	0	0	0	0	0	0	0	0	0	0	0	#NULL!	0	1	1	1	1	1	1	0	1	0
3	10	1	2	1	#NULL!	0	1	0	2	#NULL!	2	1	1993	1	#NULL!	5	5	#NULL!	1	4000	1	#NULL!	0	1	0	1	1	0	1	0	0	1	0	0	0	0	0	0	#NULL!	0	1	1	0	0	0	1	0	0	0
4	1	4	2	1	#NULL!	#NULL!	0	#NULL!	#NULL!	#NULL!	#NULL!	1	1996	1	#NULL!	5	6	#NULL!	1	4000	1	#NULL!	0	1	0	1	1	0	0	0	0	1	0	0	0	0	0	0	#NULL!	0	1	1	0	0	0	1	0	0	0
4	9	1	2	2	#NULL!	35	1	0	1	#NULL!	2	1	1978	1	#NULL!	5	5	#NULL!	1	4200	1	#NULL!	0	0	0	1	1	0	0	0	0	0	0	0	0	0	0	0	#NULL!	1	1	1	0	1	1	0	0	0	0
4	2	1	2	2	#NULL!	50	0	#NULL!	#NULL!	#NULL!	#NULL!	1	1985	1	#NULL!	4	8	#NULL!	1	4500	1	#NULL!	0	1	0	1	0	0	1	0	0	1	0	0	0	0	0	0	#NULL!	0	1	1	1	1	1	0	0	0	0
4	5	2	2	2	#NULL!	50	1	1	1	#NULL!	2	1	1992	1	#NULL!	4	4	#NULL!	1	4500	1	#NULL!	1	1	0	1	1	0	1	0	0	0	0	0	0	0	0	0	#NULL!	0	1	0	1	0	0	1	0	0	0
4	9	1	2	2	#NULL!	35	0	#NULL!	#NULL!	#NULL!	#NULL!	1	1981	1	#NULL!	2	9	#NULL!	1	4500	2	#NULL!	0	0	1	1	1	0	1	0	0	0	0	0	0	0	0	0	#NULL!	0	1	1	1	0	1	0	0	0	0
3	14	2	2	2	#NULL!	32	1	1	1	#NULL!	2	1	1979	1	#NULL!	5	5	#NULL!	1	4500	1	#NULL!	0	1	0	1	1	0	1	0	0	1	0	0	0	0	0	0	#NULL!	0	1	1	0	1	1	1	0	0	0
3	10	2	2	2	#NULL!	29	1	1	2	#NULL!	2	1	1995	1	#NULL!	5	5	#NULL!	1	4500	1	#NULL!	0	1	0	1	1	0	1	0	0	1	0	0	0	0	0	0	#NULL!	0	1	1	0	0	0	1	0	1	0
3	10	1	2	2	#NULL!	27	1	1	1	#NULL!	2	1	1996	1	#NULL!	5	6	#NULL!	1	4500	1	#NULL!	1	1	0	1	1	0	1	0	0	1	0	0	0	0	0	0	#NULL!	0	0	0	0	0	1	1	1	0	0
4	6	4	2	2	#NULL!	25	1	0	3	#NULL!	2	1	1992	1	#NULL!	4	8	#NULL!	1	4500	1	#NULL!	0	1	0	1	1	0	1	0	0	1	0	0	0	0	0	0	#NULL!	1	1	0	0	0	0	1	0	0	0
3	13	2	2	2	#NULL!	20	1	1	3	#NULL!	2	1	1994	1	#NULL!	5	5	#NULL!	1	4500	1	#NULL!	0	1	0	1	1	0	1	0	0	1	0	0	0	0	0	0	#NULL!	0	1	1	0	0	1	1	0	0	0
4	8	3	2	2	#NULL!	16	0	#NULL!	#NULL!	#NULL!	#NULL!	2	1968	1	#NULL!	1	7	#NULL!	1	4500	4	#NULL!	1	#NULL!	0	0	#NULL!	#NULL!	#NULL!	#NULL!	#NULL!	#NULL!	#NULL!	#NULL!	#NULL!	#NULL!	#NULL!	#NULL!	#NULL!	1	0	0	0	1	0	0	0	0	0
3	10	1	2	2	#NULL!	15	1	1	1	#NULL!	2	1	1992	1	#NULL!	5	5	#NULL!	1	4500	1	#NULL!	0	1	0	1	1	0	1	0	0	1	0	0	0	0	0	0	#NULL!	0	1	1	0	0	1	1	0	0	0
4	5	2	2	1	#NULL!	15	0	#NULL!	#NULL!	#NULL!	#NULL!	2	1990	1	#NULL!	4	8	#NULL!	1	4500	1	#NULL!	0	#NULL!	0	1	0	0	1	0	0	1	1	0	0	0	0	0	#NULL!	0	1	1	0	0	0	0	0	1	0
3	10	2	2	2	#NULL!	13	1	1	1	#NULL!	2	1	1988	1	#NULL!	5	5	#NULL!	1	4500	1	#NULL!	0	1	0	1	1	0	1	0	0	1	0	0	0	0	0	0	#NULL!	0	1	1	0	1	1	0	0	0	1
3	11	1	2	2	#NULL!	11	0	#NULL!	#NULL!	#NULL!	#NULL!	1	1996	1	#NULL!	5	5	#NULL!	1	4500	1	#NULL!	0	1	0	1	1	0	1	0	0	1	0	0	0	0	0	0	#NULL!	0	1	1	0	0	0	1	0	0	0
3	13	1	2	1	#NULL!	10	0	#NULL!	#NULL!	#NULL!	#NULL!	1	1992	1	#NULL!	5	5	#NULL!	1	4500	1	#NULL!	0	1	0	1	1	0	1	0	1	0	0	0	0	0	0	0	#NULL!	0	1	1	0	0	1	0	0	1	0
3	11	1	2	2	#NULL!	9	1	1	1	#NULL!	2	1	1993	1	#NULL!	5	4	#NULL!	1	4500	1	#NULL!	0	1	0	1	1	0	1	0	1	1	0	0	0	0	0	0	#NULL!	0	1	1	0	0	0	1	1	0	0
4	9	1	2	1	#NULL!	8	1	1	1	#NULL!	2	2	1978	1	#NULL!	4	8	#NULL!	1	4500	1	#NULL!	0	#NULL!	1	1	1	0	1	0	0	0	0	0	0	0	0	0	#NULL!	0	1	0	1	1	1	1	0	1	0
4	8	3	2	2	#NULL!	7	1	0	1	#NULL!	2	1	1996	1	#NULL!	3	2	#NULL!	1	4500	1	#NULL!	0	1	1	0	#NULL!	#NULL!	#NULL!	#NULL!	#NULL!	#NULL!	#NULL!	#NULL!	#NULL!	#NULL!	#NULL!	#NULL!	#NULL!	0	1	1	0	0	0	1	0	0	0
4	9	1	2	1	#NULL!	5	0	#NULL!	#NULL!	#NULL!	#NULL!	1	1980	1	#NULL!	4	8	#NULL!	1	4500	1	#NULL!	0	0	1	1	1	0	0	0	0	0	0	0	0	0	0	0	#NULL!	0	1	1	1	1	1	1	0	1	0
3	14	1	2	1	#NULL!	4	0	#NULL!	#NULL!	#NULL!	#NULL!	1	1996	1	#NULL!	5	5	#NULL!	1	4500	1	#NULL!	0	1	0	1	0	0	1	0	0	1	0	0	0	0	0	0	#NULL!	0	1	0	0	0	1	1	0	1	0
3	14	1	2	1	#NULL!	3	0	#NULL!	#NULL!	#NULL!	#NULL!	1	1995	1	#NULL!	5	5	#NULL!	1	4500	1	#NULL!	0	1	0	1	1	0	1	0	0	1	0	0	0	0	0	0	#NULL!	0	1	0	0	0	1	1	0	1	0
3	10	1	2	1	#NULL!	2	1	1	2	#NULL!	2	1	1990	1	#NULL!	5	4	#NULL!	1	4500	1	#NULL!	0	1	0	1	1	0	1	0	0	1	0	0	0	0	0	0	#NULL!	0	0	1	0	0	1	1	0	1	0
4	4	3	2	2	#NULL!	#NULL!	0	#NULL!	#NULL!	#NULL!	#NULL!	1	1992	88	#NULL!	3	2	#NULL!	1	4500	1	#NULL!	0	1	0	0	#NULL!	#NULL!	#NULL!	#NULL!	#NULL!	#NULL!	#NULL!	#NULL!	#NULL!	#NULL!	#NULL!	#NULL!	#NULL!	1	1	1	1	0	0	0	0	0	0
4	1	4	2	2	#NULL!	100	0	#NULL!	#NULL!	#NULL!	#NULL!	1	1989	1	#NULL!	3	8	#NULL!	1	5000	1	#NULL!	0	1	0	1	0	0	1	0	0	0	0	0	0	0	0	0	#NULL!	0	1	0	0	0	0	1	0	1	0
4	1	4	2	2	#NULL!	100	0	#NULL!	#NULL!	#NULL!	#NULL!	1	1995	1	#NULL!	5	8	#NULL!	1	5000	1	#NULL!	0	1	0	1	1	0	1	0	0	1	0	0	0	0	0	0	#NULL!	0	0	1	0	0	1	1	0	1	0
4	6	4	2	2	#NULL!	50	1	0	2	#NULL!	2	1	1991	1	#NULL!	4	8	#NULL!	1	5000	1	#NULL!	0	1	0	1	1	0	0	0	0	1	1	0	0	0	0	0	#NULL!	0	0	0	0	1	0	1	0	1	0
4	1	4	2	2	#NULL!	50	1	0	1	#NULL!	2	1	1995	1	#NULL!	5	6	#NULL!	1	5000	1	#NULL!	0	1	0	1	1	0	0	0	0	1	1	0	0	0	0	0	#NULL!	0	0	0	1	0	1	1	0	1	0
4	2	1	2	2	#NULL!	50	0	#NULL!	#NULL!	#NULL!	#NULL!	1	1978	1	#NULL!	5	3	#NULL!	1	5000	1	#NULL!	0	0	0	1	0	0	1	0	0	1	0	0	0	0	0	0	#NULL!	0	0	0	1	0	1	0	0	0	0
4	5	2	2	2	#NULL!	50	0	#NULL!	#NULL!	#NULL!	#NULL!	1	1990	1	#NULL!	5	5	#NULL!	1	5000	1	#NULL!	0	1	0	1	1	0	1	0	0	0	0	0	0	0	0	0	#NULL!	0	1	0	1	1	0	1	0	0	0
3	14	2	2	2	#NULL!	35	0	#NULL!	#NULL!	#NULL!	#NULL!	1	1970	1	#NULL!	5	5	#NULL!	1	5000	2	#NULL!	0	0	0	1	1	0	1	0	0	1	0	0	0	0	0	0	#NULL!	0	1	1	0	0	1	1	0	1	0
4	9	1	2	2	#NULL!	35	1	0	1	#NULL!	2	1	1983	1	#NULL!	4	8	#NULL!	1	5000	2	#NULL!	0	0	1	1	1	0	1	0	0	0	0	0	0	0	0	0	#NULL!	0	0	0	1	0	1	0	0	0	0
3	14	2	2	2	#NULL!	33	1	1	1	#NULL!	2	1	1988	1	#NULL!	5	5	#NULL!	1	5000	1	#NULL!	0	1	0	1	1	0	1	0	1	1	0	0	0	0	0	0	#NULL!	0	1	1	0	1	1	0	0	1	0
3	14	2	2	2	#NULL!	32	0	#NULL!	#NULL!	#NULL!	#NULL!	1	1989	1	#NULL!	5	4	#NULL!	1	5000	1	#NULL!	0	1	0	1	1	0	1	0	0	1	0	0	0	0	0	0	#NULL!	0	1	1	0	0	1	1	0	0	0
3	14	2	2	2	#NULL!	32	1	1	3	#NULL!	2	1	1977	1	#NULL!	5	5	#NULL!	1	5000	1	#NULL!	0	1	0	1	1	0	1	0	0	1	0	0	0	0	0	0	#NULL!	0	1	1	0	0	1	1	0	1	0
3	14	2	2	2	#NULL!	30	0	#NULL!	#NULL!	#NULL!	#NULL!	1	1992	1	#NULL!	5	4	#NULL!	1	5000	1	#NULL!	0	1	0	1	1	0	1	0	0	1	0	0	0	0	0	0	#NULL!	0	1	1	0	0	1	1	0	0	0
4	8	3	#NULL!	2	#NULL!	25	0	#NULL!	#NULL!	#NULL!	#NULL!	1	1981	1	#NULL!	2	8	#NULL!	1	5000	1	#NULL!	0	0	1	1	0	0	0	0	0	0	0	1	0	0	0	0	#NULL!	0	0	0	0	1	0	0	0	0	0
3	14	2	2	2	#NULL!	24	1	1	3	#NULL!	2	1	1978	1	#NULL!	5	4	#NULL!	1	5000	1	#NULL!	0	1	0	1	1	0	1	0	0	1	0	0	0	0	0	0	#NULL!	0	1	1	0	0	1	1	0	0	0
3	10	2	2	2	#NULL!	21	1	1	1	#NULL!	2	1	1990	1	#NULL!	5	5	#NULL!	1	5000	1	#NULL!	0	1	0	1	1	0	1	0	0	1	0	0	0	0	0	0	#NULL!	1	0	0	0	1	1	1	0	0	0
4	4	3	2	1	#NULL!	20	0	#NULL!	#NULL!	#NULL!	#NULL!	1	1993	1	#NULL!	5	88	#NULL!	1	5000	1	#NULL!	0	1	0	1	0	0	1	0	0	1	0	0	0	0	0	0	#NULL!	0	0	0	1	1	0	0	0	1	0
4	5	2	2	1	#NULL!	20	0	#NULL!	#NULL!	#NULL!	#NULL!	1	1997	1	#NULL!	3	4	#NULL!	1	5000	1	#NULL!	0	1	0	1	1	0	0	0	0	0	0	0	0	0	0	0	#NULL!	0	1	1	0	0	0	1	0	1	0
4	5	2	2	2	#NULL!	20	1	0	2	#NULL!	2	1	1994	1	#NULL!	5	6	#NULL!	1	5000	3	#NULL!	1	1	0	1	1	0	0	0	0	0	0	0	0	0	0	0	#NULL!	0	1	1	0	0	0	0	0	0	0
3	11	1	2	2	#NULL!	19	0	#NULL!	#NULL!	#NULL!	#NULL!	1	1991	1	#NULL!	5	4	#NULL!	1	5000	1	#NULL!	0	1	0	1	1	0	1	0	0	1	0	0	0	0	0	0	#NULL!	0	1	1	0	0	1	1	0	0	0
3	15	1	2	1	#NULL!	18	1	1	2	#NULL!	2	1	1988	1	#NULL!	4	5	#NULL!	1	5000	1	#NULL!	0	0	1	1	1	1	1	0	0	0	0	0	0	0	0	0	#NULL!	0	0	1	0	0	1	1	0	0	0
3	10	2	2	1	#NULL!	17	1	1	1	#NULL!	2	1	1993	1	#NULL!	5	5	#NULL!	1	5000	1	#NULL!	0	1	0	1	1	0	1	0	1	1	0	0	0	0	0	0	#NULL!	0	1	1	0	0	1	1	0	0	0
3	15	1	2	1	#NULL!	17	1	1	2	#NULL!	2	1	1979	1	#NULL!	5	5	#NULL!	1	5000	1	#NULL!	0	1	0	1	1	0	1	1	0	0	0	0	0	0	0	0	#NULL!	0	0	1	0	0	1	1	0	0	0
4	9	1	2	2	#NULL!	15	0	#NULL!	#NULL!	#NULL!	#NULL!	1	1985	1	#NULL!	3	8	#NULL!	1	5000	1	#NULL!	0	1	1	1	1	1	1	0	0	0	0	0	0	0	0	0	#NULL!	1	1	1	1	1	0	0	0	0	0
3	13	1	2	1	#NULL!	11	1	1	2	#NULL!	2	1	1993	1	#NULL!	5	5	#NULL!	1	5000	1	#NULL!	0	1	0	1	1	0	1	0	0	1	0	0	0	0	0	0	#NULL!	0	1	1	0	0	1	1	0	1	0
3	14	1	2	1	#NULL!	11	0	#NULL!	#NULL!	#NULL!	#NULL!	1	1994	1	#NULL!	5	5	#NULL!	1	5000	1	#NULL!	1	1	0	1	0	1	1	0	0	0	1	0	0	0	0	0	#NULL!	0	0	0	1	0	1	1	0	0	0
4	2	1	2	1	#NULL!	10	0	#NULL!	#NULL!	#NULL!	#NULL!	1	1989	1	#NULL!	5	5	#NULL!	1	5000	1	#NULL!	1	1	0	1	1	0	1	0	0	0	0	0	0	0	0	0	#NULL!	0	0	0	1	0	1	1	0	1	0
4	2	1	2	1	#NULL!	10	1	1	1	#NULL!	2	1	1994	1	#NULL!	5	3	#NULL!	1	5000	1	#NULL!	0	1	0	1	0	0	0	0	0	1	0	0	0	0	0	0	#NULL!	0	0	1	1	1	1	0	0	1	0
4	4	3	2	2	#NULL!	10	1	0	7	#NULL!	2	1	1990	1	#NULL!	4	5	#NULL!	1	5000	1	#NULL!	0	1	0	1	1	0	0	0	0	1	1	0	0	0	0	0	#NULL!	0	1	0	1	1	0	1	0	0	0
4	7	2	2	1	#NULL!	10	0	#NULL!	#NULL!	#NULL!	#NULL!	1	1993	1	#NULL!	3	2	#NULL!	1	5000	1	#NULL!	0	1	0	1	1	0	1	0	0	0	0	0	0	0	0	0	#NULL!	0	1	1	0	0	0	1	0	0	0
4	7	2	2	1	#NULL!	10	0	#NULL!	#NULL!	#NULL!	#NULL!	1	1995	1	#NULL!	3	4	#NULL!	1	5000	1	#NULL!	0	1	0	1	0	0	1	0	0	0	0	0	0	0	0	0	#NULL!	0	1	0	1	0	0	1	0	0	0
4	5	2	2	1	#NULL!	10	1	0	1	#NULL!	2	1	1994	1	#NULL!	5	3	#NULL!	1	5000	1	#NULL!	0	1	0	1	1	0	1	0	0	1	0	0	0	0	0	0	#NULL!	0	1	1	0	0	1	1	0	0	0
4	5	2	2	1	#NULL!	10	1	1	1	#NULL!	2	1	1996	1	#NULL!	4	9	#NULL!	1	5000	1	#NULL!	0	1	0	1	1	0	1	0	0	0	0	0	0	0	0	0	#NULL!	1	1	1	0	0	0	0	0	0	1
4	5	2	2	1	#NULL!	10	1	0	2	#NULL!	2	1	1992	1	#NULL!	4	4	#NULL!	1	5000	1	#NULL!	0	1	0	1	1	0	0	0	0	0	0	0	0	0	0	0	#NULL!	0	1	0	0	0	1	1	0	0	0
3	13	1	2	1	#NULL!	9	1	1	1	#NULL!	2	1	1993	1	#NULL!	5	5	#NULL!	1	5000	1	#NULL!	0	1	0	1	1	0	1	0	0	1	0	0	0	0	0	0	#NULL!	0	1	1	0	0	0	1	0	0	0
4	8	3	2	2	#NULL!	7	1	0	1	#NULL!	2	1	1965	1	#NULL!	3	9	#NULL!	1	5000	4	#NULL!	0	0	1	1	0	0	1	0	0	0	0	0	0	0	0	0	#NULL!	0	1	1	0	0	1	1	0	0	0
4	8	3	2	2	#NULL!	7	1	0	2	#NULL!	2	1	1978	1	#NULL!	4	8	#NULL!	1	5000	4	#NULL!	0	0	1	1	1	0	0	0	0	0	0	0	0	0	0	0	#NULL!	0	0	1	0	1	0	1	0	1	0
4	5	2	2	1	#NULL!	7	1	0	3	#NULL!	2	1	1993	1	#NULL!	3	4	#NULL!	1	5000	1	#NULL!	1	1	0	1	1	0	0	0	0	1	0	0	0	0	0	0	#NULL!	0	0	1	0	0	0	1	0	0	0
4	9	1	2	1	#NULL!	6	1	0	1	#NULL!	2	1	1985	1	#NULL!	3	8	#NULL!	1	5000	1	#NULL!	0	0	1	1	1	0	0	0	0	0	0	0	0	0	0	0	#NULL!	0	1	0	1	1	1	0	0	1	0
4	1	4	2	1	#NULL!	6	1	1	1	#NULL!	2	1	1992	1	#NULL!	5	3	#NULL!	1	5000	1	#NULL!	0	1	0	0	#NULL!	#NULL!	#NULL!	#NULL!	#NULL!	#NULL!	#NULL!	#NULL!	#NULL!	#NULL!	#NULL!	#NULL!	#NULL!	0	1	0	0	1	0	1	0	0	0
4	3	2	2	1	#NULL!	5	1	0	3	#NULL!	2	1	1997	1	#NULL!	4	6	#NULL!	1	5000	1	#NULL!	0	1	0	1	1	0	0	0	0	0	0	0	0	0	1	0	#NULL!	0	1	1	0	0	0	1	0	0	0
4	4	3	2	1	#NULL!	5	1	0	1	#NULL!	2	2	1976	1	#NULL!	2	8	#NULL!	1	5000	1	#NULL!	0	#NULL!	0	1	1	0	0	0	0	0	0	0	0	0	1	0	#NULL!	0	1	1	0	0	0	0	0	0	0
4	8	3	2	1	#NULL!	3	0	#NULL!	#NULL!	#NULL!	#NULL!	1	1970	1	#NULL!	4	8	#NULL!	1	5000	2	#NULL!	1	0	1	0	#NULL!	#NULL!	#NULL!	#NULL!	#NULL!	#NULL!	#NULL!	#NULL!	#NULL!	#NULL!	#NULL!	#NULL!	#NULL!	1	1	0	0	0	1	1	0	0	0
3	10	1	2	1	#NULL!	3	0	#NULL!	#NULL!	#NULL!	#NULL!	1	1994	1	#NULL!	5	5	#NULL!	1	5000	1	#NULL!	0	1	0	1	1	0	1	0	0	1	0	0	0	0	0	0	#NULL!	1	0	1	0	0	1	1	0	0	0
4	1	4	2	1	#NULL!	3	0	#NULL!	#NULL!	#NULL!	#NULL!	1	1995	1	#NULL!	4	8	#NULL!	1	5000	1	#NULL!	0	1	0	1	1	0	1	0	0	1	0	0	0	0	0	0	#NULL!	0	1	0	0	0	1	1	0	0	0
4	4	3	2	1	#NULL!	2	1	0	88	#NULL!	2	3	1993	1	#NULL!	5	3	#NULL!	1	5000	1	#NULL!	1	1	0	1	0	0	1	0	0	0	0	0	0	0	0	0	#NULL!	0	0	0	1	0	0	1	0	1	0
4	1	4	2	1	#NULL!	2	1	1	1	#NULL!	2	1	1988	1	#NULL!	5	3	#NULL!	1	5000	1	#NULL!	0	1	0	1	1	0	0	0	0	0	0	0	0	0	0	0	#NULL!	1	0	1	0	0	1	1	0	0	0
3	10	1	2	1	#NULL!	2	0	#NULL!	#NULL!	#NULL!	#NULL!	1	1993	1	#NULL!	5	5	#NULL!	1	5000	1	#NULL!	0	1	0	1	1	0	1	0	0	1	0	0	0	0	0	0	#NULL!	0	0	1	0	0	1	1	0	1	0
3	10	1	2	1	#NULL!	2	0	#NULL!	#NULL!	#NULL!	#NULL!	1	1990	1	#NULL!	5	4	#NULL!	1	5000	1	#NULL!	0	1	0	1	1	0	1	0	0	1	0	0	0	0	0	0	#NULL!	0	0	1	0	0	1	1	0	1	0
3	14	1	2	1	#NULL!	2	0	#NULL!	#NULL!	#NULL!	#NULL!	1	1992	1	#NULL!	5	5	#NULL!	1	5000	1	#NULL!	0	1	0	1	1	0	1	0	0	1	0	0	0	0	0	0	#NULL!	0	1	1	0	0	1	0	0	0	0
4	8	3	2	1	#NULL!	0	0	#NULL!	#NULL!	#NULL!	#NULL!	2	1976	1	#NULL!	2	7	#NULL!	1	5000	4	#NULL!	1	#NULL!	0	1	1	0	0	0	0	0	0	0	0	0	0	0	#NULL!	0	0	0	0	0	0	0	0	0	0
4	6	4	2	1	#NULL!	0	1	1	1	#NULL!	2	3	1964	1	#NULL!	2	8	#NULL!	1	5000	2	#NULL!	1	1	0	1	1	0	0	0	0	1	0	0	0	0	0	0	#NULL!	1	1	0	1	0	0	0	0	0	0
4	7	2	2	2	#NULL!	42	0	#NULL!	#NULL!	#NULL!	#NULL!	1	1992	1	#NULL!	5	5	#NULL!	1	5500	1	#NULL!	0	1	0	1	1	0	1	0	0	0	1	0	0	0	0	0	#NULL!	0	0	0	0	1	1	0	0	0	0
3	14	2	2	2	#NULL!	25	1	1	3	#NULL!	2	1	1977	1	#NULL!	4	5	#NULL!	1	5500	1	#NULL!	0	1	0	1	1	0	1	0	0	1	0	0	0	0	0	0	#NULL!	0	1	1	0	1	1	1	0	0	0
3	10	1	2	2	#NULL!	20	1	1	2	#NULL!	2	1	1991	1	#NULL!	5	5	#NULL!	1	5500	1	#NULL!	0	1	0	1	1	0	1	0	0	1	0	0	0	0	0	0	#NULL!	0	0	1	0	0	1	1	0	0	0
3	10	2	2	2	#NULL!	11	1	1	1	#NULL!	2	1	1994	1	#NULL!	5	5	#NULL!	1	5500	1	#NULL!	0	1	0	1	1	0	1	0	1	1	0	0	0	0	0	0	#NULL!	0	1	1	0	0	1	1	0	1	0
4	4	3	2	1	#NULL!	2	1	1	1	#NULL!	2	1	1994	1	#NULL!	5	3	#NULL!	1	5500	1	#NULL!	0	1	0	1	1	0	1	0	0	1	0	0	0	0	0	0	#NULL!	1	0	1	1	1	1	1	0	1	0
4	1	4	2	2	#NULL!	130	1	0	2	#NULL!	2	1	1991	1	#NULL!	4	4	#NULL!	1	6000	1	#NULL!	0	1	0	1	1	0	0	0	0	1	1	0	0	0	0	0	#NULL!	0	0	0	1	1	0	1	0	0	0
4	6	4	2	2	#NULL!	130	1	0	2	#NULL!	2	1	1993	1	#NULL!	3	8	#NULL!	1	6000	1	#NULL!	0	1	0	1	1	0	0	0	0	0	0	0	0	0	0	0	#NULL!	1	0	0	1	0	0	0	0	0	0
4	1	4	2	2	#NULL!	100	1	0	2	#NULL!	2	1	1994	1	#NULL!	5	8	#NULL!	1	6000	1	#NULL!	0	1	0	1	1	0	1	0	0	1	0	0	0	0	0	0	#NULL!	0	0	0	0	1	1	1	0	1	0
4	1	4	2	2	#NULL!	100	1	1	2	#NULL!	2	1	1992	1	#NULL!	5	8	#NULL!	1	6000	1	#NULL!	0	1	0	1	1	0	1	0	0	1	0	0	0	0	0	0	#NULL!	0	0	0	1	0	0	1	0	1	0
3	11	1	2	2	#NULL!	85	1	1	3	#NULL!	2	1	1985	1	#NULL!	5	5	#NULL!	1	6000	1	#NULL!	0	1	0	1	1	0	1	0	0	1	0	0	0	0	0	0	#NULL!	0	1	1	0	0	1	1	0	1	0
3	14	2	2	2	#NULL!	34	1	1	1	#NULL!	2	1	1989	1	#NULL!	5	4	#NULL!	1	6000	1	#NULL!	0	1	0	1	1	0	0	0	1	1	0	0	0	0	0	0	#NULL!	0	1	1	0	0	1	1	0	0	0
4	8	3	2	2	#NULL!	25	1	0	1	#NULL!	2	2	1993	1	#NULL!	4	7	#NULL!	1	6000	3	#NULL!	1	#NULL!	0	1	1	0	0	0	0	0	0	0	0	0	0	0	#NULL!	0	1	1	0	0	0	0	0	0	0
3	10	2	2	2	#NULL!	22	1	1	3	#NULL!	2	1	1989	1	#NULL!	5	4	#NULL!	1	6000	1	#NULL!	0	1	0	1	1	0	1	0	0	1	0	0	0	0	0	0	#NULL!	1	1	0	0	0	1	1	0	0	0
4	4	3	#NULL!	2	#NULL!	20	0	#NULL!	#NULL!	#NULL!	#NULL!	3	1993	1	#NULL!	2	4	#NULL!	1	6000	1	#NULL!	1	1	0	1	1	0	0	0	0	0	0	0	0	0	0	0	#NULL!	0	1	1	0	1	1	0	0	0	0
4	5	2	2	1	#NULL!	20	0	#NULL!	#NULL!	#NULL!	#NULL!	1	1994	1	#NULL!	5	3	#NULL!	1	6000	1	#NULL!	0	1	0	1	1	0	1	0	0	0	0	0	0	0	0	0	#NULL!	1	1	0	0	1	1	0	0	0	0
4	8	3	2	2	#NULL!	16	0	#NULL!	#NULL!	#NULL!	#NULL!	2	1989	1	#NULL!	2	7	#NULL!	1	6000	1	#NULL!	1	#NULL!	1	1	0	0	1	0	0	0	0	0	0	0	0	0	#NULL!	1	0	0	0	0	0	0	0	0	0
4	8	2	2	2	#NULL!	16	1	0	1	#NULL!	2	2	1986	1	#NULL!	2	9	#NULL!	1	6000	2	#NULL!	1	#NULL!	1	1	1	0	0	0	0	0	0	0	0	0	0	0	#NULL!	1	0	0	0	0	0	0	0	0	0
4	9	1	2	2	#NULL!	15	0	#NULL!	#NULL!	#NULL!	#NULL!	1	1991	1	#NULL!	3	8	#NULL!	1	6000	2	#NULL!	0	0	1	1	1	0	1	0	0	0	0	0	0	0	0	0	#NULL!	0	1	1	0	1	0	0	0	1	0
4	7	2	2	2	#NULL!	14	0	#NULL!	#NULL!	#NULL!	#NULL!	1	1990	1	#NULL!	4	4	#NULL!	1	6000	1	#NULL!	0	1	0	1	0	0	1	0	0	0	1	0	0	0	1	0	#NULL!	0	1	1	0	0	0	0	0	0	1
4	8	3	2	2	#NULL!	10	1	0	1	#NULL!	2	2	1987	1	#NULL!	1	7	#NULL!	1	6000	4	#NULL!	1	#NULL!	0	0	#NULL!	#NULL!	#NULL!	#NULL!	#NULL!	#NULL!	#NULL!	#NULL!	#NULL!	#NULL!	#NULL!	#NULL!	#NULL!	0	0	0	0	0	0	1	0	0	0
4	8	3	2	2	#NULL!	10	1	0	1	#NULL!	2	2	1969	1	#NULL!	2	7	#NULL!	1	6000	2	#NULL!	1	#NULL!	1	1	1	0	0	0	0	0	0	0	0	0	0	0	#NULL!	0	0	0	0	0	0	0	0	0	0
4	9	1	2	1	#NULL!	6	0	#NULL!	#NULL!	#NULL!	#NULL!	1	1982	1	#NULL!	4	8	#NULL!	1	6000	1	#NULL!	0	0	1	1	1	0	1	0	0	0	0	0	0	0	0	0	#NULL!	0	0	0	1	0	0	0	0	1	0
4	1	4	2	1	#NULL!	5	1	1	1	#NULL!	2	1	1995	1	#NULL!	5	6	#NULL!	1	6000	1	#NULL!	0	1	0	1	1	0	0	0	0	0	0	0	0	0	0	0	#NULL!	0	0	1	1	0	0	1	0	0	0
4	4	3	2	1	#NULL!	2	1	1	3	#NULL!	2	1	1996	1	#NULL!	4	8	#NULL!	1	6000	1	#NULL!	1	1	0	1	0	0	1	0	0	0	0	0	0	0	0	0	#NULL!	0	0	0	0	0	1	0	0	1	0
3	10	1	2	1	#NULL!	1	0	#NULL!	#NULL!	#NULL!	#NULL!	1	1993	1	#NULL!	5	3	#NULL!	1	6000	1	#NULL!	0	1	0	1	1	0	1	0	0	1	0	0	0	0	0	0	#NULL!	0	0	1	0	0	1	1	0	1	0
3	10	1	2	1	#NULL!	0	1	1	1	#NULL!	2	1	1993	1	#NULL!	5	4	#NULL!	1	6000	1	#NULL!	0	1	0	1	1	0	1	0	0	1	0	0	0	0	0	0	#NULL!	0	0	0	0	0	1	0	0	1	1
4	1	4	2	1	#NULL!	0	1	1	2	#NULL!	2	1	1988	1	#NULL!	4	8	#NULL!	1	6000	1	#NULL!	0	1	0	1	1	0	0	0	0	0	0	0	0	0	0	0	#NULL!	0	0	0	1	0	0	0	0	1	1
4	2	1	2	2	#NULL!	50	0	#NULL!	#NULL!	#NULL!	#NULL!	1	1993	1	#NULL!	5	3	#NULL!	1	7000	1	#NULL!	0	1	0	1	1	0	1	0	0	1	0	0	0	0	0	0	#NULL!	0	1	1	1	0	1	1	0	1	0
4	1	4	2	1	#NULL!	21	1	1	1	#NULL!	2	1	1995	1	#NULL!	5	4	#NULL!	1	7000	1	#NULL!	1	1	0	1	1	0	0	0	0	1	0	0	0	0	0	0	#NULL!	0	1	0	0	1	1	0	0	0	0
3	10	1	2	2	#NULL!	20	1	1	2	#NULL!	2	1	1995	1	#NULL!	5	88	#NULL!	1	7000	1	#NULL!	0	0	0	1	1	0	1	0	0	1	0	0	0	0	0	0	#NULL!	0	0	0	0	0	0	0	0	1	1
4	6	4	2	1	#NULL!	16	1	1	1	#NULL!	2	1	1990	1	#NULL!	5	8	#NULL!	1	7000	3	#NULL!	0	1	0	1	1	0	1	0	0	0	0	0	0	0	0	0	#NULL!	0	1	1	0	0	0	1	0	0	0
4	4	3	2	2	#NULL!	10	1	0	2	#NULL!	2	1	1993	1	#NULL!	5	6	#NULL!	1	7000	1	#NULL!	0	0	0	1	0	0	0	0	0	1	0	0	0	0	0	0	#NULL!	0	0	0	0	0	1	0	0	1	0
4	6	4	2	1	#NULL!	10	1	1	2	#NULL!	2	1	1990	1	#NULL!	5	3	#NULL!	1	7000	1	#NULL!	0	1	0	1	0	0	0	0	0	1	0	0	0	0	0	0	#NULL!	0	1	1	0	1	0	0	0	0	0
4	5	2	2	1	#NULL!	10	0	#NULL!	#NULL!	#NULL!	#NULL!	1	1992	1	#NULL!	5	3	#NULL!	1	7000	1	#NULL!	0	1	0	1	1	0	1	0	0	0	0	0	0	0	0	0	#NULL!	0	0	1	0	0	0	1	0	0	1
4	5	2	2	1	#NULL!	7	0	#NULL!	#NULL!	#NULL!	#NULL!	1	1992	6	#NULL!	5	4	#NULL!	1	7000	1	#NULL!	1	1	0	1	1	0	0	0	0	0	0	0	0	0	0	0	#NULL!	0	0	0	1	1	0	1	0	0	0
4	3	2	2	1	#NULL!	5	0	#NULL!	#NULL!	#NULL!	#NULL!	1	1997	6	#NULL!	4	5	#NULL!	1	7000	1	#NULL!	0	1	0	1	1	0	0	0	0	1	0	0	0	1	0	0	#NULL!	1	0	1	0	0	1	0	0	0	0
4	3	2	2	1	#NULL!	5	1	0	2	#NULL!	2	1	1996	1	#NULL!	5	6	#NULL!	1	7000	1	#NULL!	0	1	0	1	1	0	1	0	0	0	0	0	0	0	0	0	#NULL!	1	0	1	0	0	0	1	0	0	0
4	9	1	2	1	#NULL!	5	0	#NULL!	#NULL!	#NULL!	#NULL!	1	1973	1	#NULL!	4	8	#NULL!	1	7000	2	#NULL!	0	0	1	1	1	0	1	0	0	0	0	0	0	0	0	0	#NULL!	0	1	0	1	0	1	1	0	0	0
4	8	3	2	1	#NULL!	0	1	1	1	#NULL!	2	2	1991	1	#NULL!	4	7	#NULL!	1	7000	1	#NULL!	1	#NULL!	0	1	1	0	0	0	0	0	0	0	0	0	0	0	#NULL!	0	1	0	0	1	1	0	0	0	1
3	10	1	2	1	#NULL!	0	0	#NULL!	#NULL!	#NULL!	#NULL!	1	1990	1	#NULL!	5	5	#NULL!	1	7000	1	#NULL!	0	1	0	1	1	0	1	0	0	1	0	0	0	0	0	0	#NULL!	0	0	1	0	0	0	1	0	1	0
4	7	2	2	1	#NULL!	10	1	1	2	#NULL!	2	1	1983	1	#NULL!	5	4	#NULL!	1	7500	1	#NULL!	0	1	0	1	1	0	0	0	0	1	0	0	0	0	0	0	#NULL!	0	0	1	0	0	0	0	0	0	0
4	5	2	2	2	#NULL!	50	1	1	2	#NULL!	2	1	1990	1	#NULL!	3	3	#NULL!	1	8000	1	#NULL!	1	1	0	1	1	0	1	0	0	0	0	0	0	0	0	0	#NULL!	0	1	0	1	0	0	1	0	0	1
4	5	2	2	2	#NULL!	50	1	0	1	#NULL!	2	1	1992	1	#NULL!	5	3	#NULL!	1	8000	1	#NULL!	0	1	0	1	1	0	1	0	0	0	0	0	0	0	0	0	#NULL!	0	1	0	0	0	1	1	0	0	0
4	6	4	2	1	#NULL!	17	1	0	1	#NULL!	2	1	1990	1	#NULL!	4	8	#NULL!	1	8000	1	#NULL!	0	1	0	1	1	0	0	0	0	1	0	0	0	0	0	0	#NULL!	1	1	0	0	0	0	1	0	0	0
4	1	4	2	1	#NULL!	11	1	0	2	#NULL!	2	1	1988	1	#NULL!	5	4	#NULL!	1	8000	1	#NULL!	0	1	0	1	1	0	1	0	0	0	0	0	0	0	0	0	#NULL!	0	1	1	0	0	0	0	0	0	1
4	6	4	2	1	#NULL!	10	0	#NULL!	#NULL!	#NULL!	#NULL!	1	1988	1	#NULL!	4	5	#NULL!	1	8000	1	#NULL!	0	1	0	1	1	0	0	0	0	1	0	0	0	0	0	0	#NULL!	1	0	0	1	0	1	0	0	0	0
4	8	3	2	1	#NULL!	5	0	#NULL!	#NULL!	#NULL!	#NULL!	1	1960	1	#NULL!	3	8	#NULL!	1	8000	4	#NULL!	0	0	0	0	#NULL!	#NULL!	#NULL!	#NULL!	#NULL!	#NULL!	#NULL!	#NULL!	#NULL!	#NULL!	#NULL!	#NULL!	#NULL!	1	1	0	0	0	0	0	0	0	0
4	5	2	2	2	#NULL!	22	1	0	1	#NULL!	2	1	1988	1	#NULL!	2	4	#NULL!	1	9000	1	#NULL!	1	1	0	1	1	0	1	0	0	0	0	0	0	0	0	0	#NULL!	0	1	1	0	1	1	1	0	0	0
4	2	1	2	1	#NULL!	10	0	#NULL!	#NULL!	#NULL!	#NULL!	1	1988	1	#NULL!	5	3	#NULL!	1	9000	1	#NULL!	0	1	0	1	0	0	1	0	0	0	0	0	0	0	0	0	#NULL!	0	1	0	0	1	1	0	0	1	0
4	1	4	2	1	#NULL!	1	1	1	1	#NULL!	2	1	1991	1	#NULL!	5	5	#NULL!	1	9000	1	#NULL!	0	1	0	1	1	0	0	0	0	1	0	0	0	0	0	0	#NULL!	0	0	0	1	0	1	1	0	0	0
4	6	4	2	2	#NULL!	130	1	0	2	#NULL!	2	1	1991	1	#NULL!	5	3	#NULL!	1	10000	1	#NULL!	0	1	0	1	1	0	1	0	0	0	0	0	0	0	0	0	#NULL!	1	1	0	0	0	0	1	0	0	0
4	1	4	2	2	#NULL!	100	0	#NULL!	#NULL!	#NULL!	#NULL!	1	1987	1	#NULL!	4	5	#NULL!	1	10000	1	#NULL!	0	1	0	1	1	0	1	0	0	1	1	0	0	0	0	0	#NULL!	0	0	1	0	0	0	1	0	1	0
4	2	1	2	2	#NULL!	50	0	#NULL!	#NULL!	#NULL!	#NULL!	1	1978	1	#NULL!	5	3	#NULL!	1	10000	1	#NULL!	0	1	0	1	0	0	0	0	0	1	1	0	0	0	0	0	#NULL!	1	1	1	1	1	1	1	0	0	0
4	6	4	2	2	#NULL!	50	0	#NULL!	#NULL!	#NULL!	#NULL!	1	1989	1	#NULL!	4	5	#NULL!	1	10000	1	#NULL!	0	0	0	1	1	0	0	0	0	1	1	0	0	0	0	0	#NULL!	0	0	1	0	0	0	1	0	1	0
4	6	4	2	2	#NULL!	25	0	#NULL!	#NULL!	#NULL!	#NULL!	1	1990	1	#NULL!	5	5	#NULL!	1	10000	1	#NULL!	0	1	0	1	1	0	0	0	0	1	1	0	0	0	0	0	#NULL!	0	0	1	0	1	0	1	0	0	0
4	9	1	2	2	#NULL!	14	0	#NULL!	#NULL!	#NULL!	#NULL!	1	1980	1	#NULL!	5	8	#NULL!	1	10000	2	#NULL!	0	0	1	1	1	0	1	0	0	0	0	0	0	0	0	0	#NULL!	1	1	0	1	1	0	0	0	0	0
4	4	3	2	1	#NULL!	5	1	0	3	#NULL!	2	2	1960	1	#NULL!	3	8	#NULL!	1	10000	1	#NULL!	0	#NULL!	0	0	#NULL!	#NULL!	#NULL!	#NULL!	#NULL!	#NULL!	#NULL!	#NULL!	#NULL!	#NULL!	#NULL!	#NULL!	#NULL!	0	1	0	0	0	0	0	0	0	0
4	2	1	2	2	#NULL!	50	1	0	2	#NULL!	2	1	1993	1	#NULL!	5	6	#NULL!	1	15000	1	#NULL!	0	1	99	1	0	0	1	0	0	1	0	0	0	0	0	0	#NULL!	1	1	1	1	1	1	1	0	1	0
4	7	2	2	1	#NULL!	10	0	#NULL!	#NULL!	#NULL!	#NULL!	1	1985	1	#NULL!	5	3	#NULL!	1	15000	1	#NULL!	0	1	0	1	0	0	0	0	0	0	1	0	0	0	0	0	#NULL!	0	0	0	0	0	0	0	0	0	0
3	10	1	2	1	#NULL!	2	1	1	1	#NULL!	2	1	1990	1	#NULL!	5	5	#NULL!	1	20000	1	#NULL!	0	1	0	1	1	0	1	0	0	1	0	0	0	0	0	0	#NULL!	0	0	1	0	0	1	0	0	0	0
4	3	2	2	1	#NULL!	30	1	1	2	#NULL!	2	1	1991	1	#NULL!	4	5	#NULL!	1	25000	1	#NULL!	0	1	0	1	0	0	1	0	0	1	0	0	0	0	0	0	#NULL!	0	0	0	1	0	0	1	0	0	0
4	4	3	2	2	#NULL!	100	0	#NULL!	#NULL!	#NULL!	#NULL!	3	1966	1	#NULL!	5	5	#NULL!	1	60000	1	#NULL!	0	1	0	1	1	0	1	0	0	0	0	0	0	0	0	0	#NULL!	0	0	0	0	0	0	1	0	1	1
[truncated: 211 more columns]
